# Supplementary material for: Metabolic syndrome prevalence and its risk factors among adults in China: A nationally representative cross-sectional study
Source: PLoS One. 2018 Jun 19;13(6):e0199293. doi: 10.1371/journal.pone.0199293 (PMC6007893; doi:10.1371/journal.pone.0199293)
Supplement: S3 Table — (XLSX) [file pone.0199293.s003.xlsx]

## Sheet: data
FFQ	WC_weight	pregnancy	age	A2	FPG	OGTT	A1C	waist	hight	weight	SB	DB	tc	tg	LDL	hdl_c	dyslipidemia	stroke	DM_analysis	HB_analysis	abdominal_obesity	hypertension_ATP	hyperglycemia_ATP	Tgdys_ATP	HDL_ATP	SUM_ATP	MS_ATP	HB	FPG_ATP	TG_ATP	Area	Income	Education	BMI	smoking	alcohol_analysis	PAL_analysis
0	68.4017	0	64	2	7.71	8.72	6	81.8	157.7	66.2	88	54.6667	3.6	0.9	1.90091	1.29	1	2	1	2	0	0	1	0	0	1	2	0	1	0	1	3	2	26.6192	2	0	2
0	68.4017	0	60.5	2	5.31	6.15	5.9	84.2	156.5	67.7	100	54.6667	6.23	1.93	4.19273	1.16	#NULL!	1	2	2	0	0	0	1	1	2	2	0	0	1	1	1	2	27.6414	2	0	2
0	68.4017	0	64	2	5.82	4.95	5.7	78.7	159.9	62.7	81.3333	46.6667	5.16	0.54	3.30455	1.61	1	1	2	2	0	0	1	0	0	1	2	0	1	0	1	2	5	24.5228	2	0	3
1	68.4017	0	60.1	2	7.84	#NULL!	6.5	88	160	63.7	98	60	3.7	0.97	2.40909	0.85	2	1	1	1	1	1	1	1	1	5	1	0	1	0	1	2	3	24.8828	2	0	1
1	68.4017	0	61.9	2	7.31	#NULL!	6.8	81	162.8	75.3	97.3333	47.3333	5.51	1.71	3.60273	1.13	#NULL!	1	1	2	0	0	1	1	1	3	1	0	1	1	1	2	3	28.411	2	0	1
1	68.4017	0	63	2	5.02	7.67	5.6	87.7	151.6	69	80.6667	49.3333	6.79	1.53	4.87455	1.22	#NULL!	1	2	2	1	0	0	0	1	2	2	0	0	0	1	2	2	30.0228	2	0	2
1	68.4017	0	60.6	2	8.15	#NULL!	6.7	86.8	158.7	69.1	85.3333	51.3333	4.58	1.42	2.85455	1.08	2	1	1	2	1	0	1	1	1	4	1	0	1	0	1	2	3	27.4362	2	1	1
0	68.4017	0	63.9	2	4.94	5.55	5.7	76.8	156	63	86.6667	46	5.23	0.75	3.47909	1.41	1	1	2	2	0	0	0	0	0	0	2	0	0	0	1	3	5	25.8876	2	0	2
0	68.4017	0	63.8	2	5.47	6.84	6.2	82.7	163.3	68.1	90	54	5.62	1.08	3.54909	1.58	1	1	2	2	0	0	0	0	0	0	2	0	0	0	1	2	3	25.5373	2	0	3
0	68.4017	0	60.1	2	4.57	8.2	5.5	82.7	150.9	65.2	99.3333	62.6667	6.26	2.63	3.88455	1.18	2	1	2	1	0	1	0	1	1	3	1	0	0	1	1	2	3	28.6331	2	0	2
0	70.899	0	70.2	2	6.09	9.96	6.2	85.6	161.7	63.8	80	55.3333	5.31	1.84	3.58364	0.89	1	1	1	2	1	0	1	1	1	4	1	0	1	1	1	3	4	24.4006	2	0	3
0	70.899	0	73.1	2	5.55	5.95	6.2	94.2	149.5	69.3	100	58.6667	5.39	2.62	3.19909	1	1	1	2	2	1	0	0	1	1	3	1	0	0	1	1	2	4	31.0064	2	0	2
0	70.899	0	71.5	2	5.64	9.52	6	95.7	156.2	75.3	113.333	73.3333	6.4	1.75	4.37455	1.23	1	1	2	1	1	1	1	1	1	5	1	0	1	1	1	2	4	30.8626	2	0	3
0	70.899	0	70.8	2	5.29	7.44	5.8	68.7	162	55.8	85.3333	52.6667	3.42	0.94	1.62273	1.37	1	1	2	2	0	0	0	0	0	0	2	0	0	0	1	3	5	21.262	2	0	3
0	76.793	0	65.6	2	4.79	5.82	5.6	72	160.4	58.5	88.6667	53.3333	4.25	1.43	2.52	1.08	1	1	2	2	0	0	0	0	1	1	2	0	0	0	1	2	4	22.7377	2	0	2
0	76.793	0	68.4	2	4.92	#NULL!	5.8	75.1	155.4	49.7	100	50	5.34	2.22	2.97091	1.36	1	1	2	1	0	1	0	1	0	2	2	0	0	1	1	2	3	20.5804	2	0	2
0	76.793	0	68.7	2	5.14	6.12	5.2	70.3	155.6	49.8	73.3333	48.6667	6.69	1.87	4.54	1.3	1	1	2	1	0	1	0	1	0	2	2	0	0	1	1	2	4	20.5689	2	1	1
0	76.793	0	67.9	2	5.11	8.78	#NULL!	86.5	154	60	106.667	66	5.38	1.27	3.11273	1.69	1	1	2	1	1	1	0	0	0	2	2	0	0	0	1	2	5	25.2994	2	0	2
0	76.793	0	65	2	5.39	5.44	5.4	65.1	155.6	43	98.6667	58.6667	5.4	1.04	3.53727	1.39	2	1	2	2	0	0	0	1	0	1	2	0	0	0	1	2	5	17.7603	2	0	3
0	76.793	0	68.7	2	4.51	5.39	#NULL!	72.7	162.8	53.4	93.3333	60	4.4	0.81	2.67182	1.36	1	1	2	2	0	0	0	0	0	0	2	0	0	0	1	2	4	20.148	2	0	1
1	76.793	0	69.7	2	5.42	7.72	5.6	81.4	153.9	54.7	92	60.6667	6.85	4.35	3.75273	1.12	#NULL!	1	2	2	0	0	0	1	1	2	2	0	0	1	1	2	1	23.0946	2	0	1
1	76.793	0	66.8	2	5.45	6.34	5.6	87.3	148.1	69.2	94.6667	58.6667	4.56	1.09	2.75455	1.31	1	1	2	2	1	0	0	0	0	1	2	0	0	0	1	2	3	31.5498	2	0	1
0	76.793	0	65	2	6.62	#NULL!	5.9	103	157.3	83.3	133.333	65.3333	4.95	0.94	3.47273	1.05	1	2	1	1	1	1	1	0	1	4	1	1	1	0	1	1	5	33.6657	2	0	3
0	76.793	0	68.3	2	4.89	6.19	5.6	75.6	145	56.1	80.6667	48	5.95	0.94	3.87273	1.65	1	1	2	2	0	0	0	0	0	0	2	0	0	0	1	1	3	26.6825	2	0	2
0	84.0496	0	66.1	1	6.9	13.49	6.7	114.7	168.9	98.6	116	64	6.01	0.78	4.24545	1.41	1	1	1	2	1	0	1	0	0	2	2	0	1	0	1	2	5	34.5635	2	2	1
0	84.0496	0	67.6	1	5.93	7.52	5.9	89.2	168	77.2	101.333	54	4.01	1.51	2.40364	0.92	1	1	2	1	0	1	1	0	1	3	1	0	1	0	1	2	5	27.3526	2	1	2
0	84.0496	0	66.5	1	6.07	11.72	#NULL!	90	169	80.6	85.3333	57.3333	3.8	1.08	2.47909	0.83	1	1	1	1	1	1	1	0	1	4	1	0	1	0	1	3	5	28.2203	2	1	3
1	84.0496	0	66	1	8.68	16.8	6.8	83.5	171.8	70.2	81.3333	51.3333	5.3	1.61	3.47818	1.09	1	1	1	2	0	0	1	0	0	1	2	0	1	0	1	2	3	23.7843	2	0	1
1	84.0496	0	69.8	1	5.18	7.12	5.5	77.3	158.9	57.3	86.6667	40	5.16	1.29	3.60364	0.97	#NULL!	2	2	2	0	0	0	0	1	1	2	0	0	0	1	2	2	22.6938	2	0	2
1	84.0496	0	69	1	5.31	4.01	5.6	87.3	171.5	75.8	98.6667	60.6667	4.42	1.25	2.71182	1.14	1	1	2	2	0	0	0	0	0	0	2	0	0	0	1	2	2	25.7716	2	0	1
0	84.0496	0	69.1	1	5.85	6.52	5.8	75	164	63.5	79.3333	58.6667	4.62	0.69	3.06636	1.24	1	1	2	2	0	0	1	0	0	1	2	0	1	0	1	1	5	23.6095	1	0	1
0	84.0496	0	67.7	1	5.04	3.56	5.6	84.5	166.2	64.1	73.3333	51.3333	5.9	1.4	4.23364	1.03	1	1	2	2	0	0	0	0	0	0	2	0	0	0	1	2	5	23.2058	1	1	3
0	87.9234	0	72.2	1	5.41	3.25	5.5	84	163.7	60.6	80	46.6667	4.64	1.39	2.85818	1.15	1	1	2	2	0	0	0	0	0	0	2	0	0	0	1	3	5	22.6139	1	1	1
0	87.9234	0	72	1	5.25	7.54	4.8	78.1	168.3	69.2	99.3333	53.3333	3.39	0.85	2.06364	0.94	1	1	2	2	0	0	0	0	1	1	2	0	0	0	1	3	5	24.4308	2	0	2
0	87.9234	0	73.3	1	5.49	3.92	6.1	90.5	162	78	103.333	67.3333	4.17	2.08	2.32455	0.9	2	1	2	1	1	1	0	1	1	4	1	0	0	1	1	2	5	29.7211	2	0	2
0	87.9234	0	74.4	1	5	#NULL!	5.5	71.8	156.8	52.5	92	64.6667	4.51	0.82	2.89727	1.24	1	1	2	2	0	0	0	0	0	0	2	0	0	0	1	2	4	21.3534	2	0	3
0	87.9234	0	71.1	1	5.25	7.27	5.7	86	162.8	68.3	97.3333	53.3333	3.93	1.08	2.09909	1.34	1	1	2	2	0	0	0	0	0	0	2	0	0	0	1	2	5	25.7699	2	1	1
0	87.9234	0	73.2	1	6.25	8.05	6.4	79.3	152.7	57.8	92	56	4.13	0.83	2.63273	1.12	1	1	2	1	0	1	1	0	0	2	2	0	1	0	1	3	5	24.7885	2	0	1
0	87.9234	0	73.3	1	5.61	8.71	#NULL!	89.1	165	65	93.3333	52	3.79	1.28	2.23818	0.97	2	2	2	1	0	1	1	1	1	4	1	0	1	0	1	2	5	23.8751	2	0	1
1	87.9234	0	73.4	1	6.14	7.54	6.2	80	162.1	68.2	105.333	53.3333	4.57	1.83	2.97818	0.76	1	1	2	1	0	1	1	1	1	4	1	0	1	1	1	2	3	25.9548	2	0	3
0	87.9234	0	70.9	1	5.15	5.69	5.9	68	165	53.8	70.6667	47.3333	5.15	0.74	3.30364	1.51	1	1	2	2	0	0	0	0	0	0	2	0	0	0	1	1	3	19.7612	2	0	3
0	89.864	0	63.1	1	5.14	7.53	6.2	101.4	167.4	85.3	85.3333	57.3333	4.26	2.39	2.41364	0.76	1	1	2	1	1	1	0	1	1	4	1	0	0	1	1	3	2	30.4395	2	0	2
1	89.864	0	61.7	1	5.28	5.57	5.5	86.1	174.1	78.3	102.667	54	3.98	2.25	2.25727	0.7	1	1	2	1	0	1	0	1	1	3	1	0	0	1	1	2	3	25.8324	1	1	2
1	89.864	0	60.4	1	5.07	6.95	5.3	84.8	173.8	75.2	87.3333	60.6667	4.3	1.22	2.96545	0.78	2	1	2	2	0	0	0	1	1	2	2	0	0	0	1	1	3	24.8954	2	1	2
1	89.864	0	60	1	5.66	6.13	5.9	83	164.5	70.9	87.3333	57.3333	4.83	2.74	2.79455	0.79	#NULL!	1	2	2	0	0	1	1	1	3	1	0	1	1	1	2	3	26.2008	1	1	3
1	89.864	0	63.3	1	5.42	5.65	5.4	91.2	178.3	84	93.3333	66.6667	4.96	0.42	3.38909	1.38	1	1	2	1	1	1	0	0	0	2	2	0	0	0	1	1	2	26.4227	2	0	1
1	89.864	0	64.3	1	5.55	3.78	5.4	69.5	163.2	53.2	104	58	6.03	0.86	3.99909	1.64	#NULL!	1	1	1	0	1	1	0	0	2	2	0	0	0	1	2	3	19.9743	1	2	2
1	89.864	0	62.1	1	6.35	4.23	6.2	106	171.8	96.1	81.3333	53.3333	5.61	1.83	3.59818	1.18	2	1	2	2	1	0	1	1	0	3	1	0	1	1	1	2	3	32.5595	1	2	1
0	89.864	0	64.8	1	6.42	11.37	5.6	97.2	169.6	84.7	73.3333	50	5.98	1.2	4.27455	1.16	1	1	1	2	1	0	1	0	0	2	2	0	1	0	1	3	4	29.4464	1	2	2
1	95.5455	0	59.4	2	5.26	6.7	5.9	67.7	149.3	47.8	85.3333	47.3333	4.64	0.93	2.32727	1.89	#NULL!	1	2	2	0	0	0	0	0	0	2	0	0	0	1	1	4	21.4441	2	0	2
1	95.5455	0	56.1	2	4.41	6.46	5.8	79.3	143.3	50.2	86.6667	58.6667	7.02	2.19	4.67455	1.35	1	1	2	2	0	0	0	1	0	1	2	0	0	1	1	1	4	24.4462	2	0	1
1	95.5455	0	58.6	2	6.69	9.64	5.8	88.1	155.4	70.7	106.667	66.6667	4.41	1.75	2.76455	0.85	#NULL!	1	2	2	1	0	1	1	1	4	1	0	1	1	1	1	2	29.2764	2	0	2
1	95.5455	0	58.5	2	6.5	3.92	5.3	92.7	163	78.7	86.6667	48.6667	3.87	0.9	2.17091	1.29	1	1	2	1	1	1	1	0	0	3	1	0	1	0	1	1	2	29.621	2	0	1
1	95.5455	0	55.8	2	5.69	8.06	5.9	80.1	163.2	66.7	73.3333	42	6.66	2.15	4.37273	1.31	2	1	2	2	0	0	1	1	0	2	2	0	1	1	1	2	3	25.043	2	0	3
1	95.5455	0	57	2	5.58	6.25	5.8	72.4	155.3	52.9	95.3333	52	5.47	1.35	3.65636	1.2	#NULL!	1	2	2	0	0	0	0	1	1	2	0	0	0	1	1	3	21.9337	2	0	3
1	95.5455	0	58.3	2	4.75	3.83	5	69.4	145.9	43.8	69.3333	50.6667	4.18	0.79	2.42091	1.4	#NULL!	1	2	2	0	0	0	0	0	0	2	0	0	0	1	2	2	20.5761	2	0	2
1	95.5455	0	59.8	2	5.71	5.41	5.8	84	149	66	87.3333	55.3333	3.67	4.22	1.16182	0.59	1	1	2	2	0	0	1	1	1	3	1	0	1	1	1	2	3	29.7284	2	0	2
1	95.5455	0	57.4	2	14.16	#NULL!	8.9	95.2	154	68	93.3333	56.6667	6.42	0.75	4.60909	1.47	#NULL!	1	1	1	1	1	1	0	0	3	1	0	1	0	1	1	1	28.6726	2	0	3
1	95.5455	0	59.7	2	5.29	5.65	5.7	79	152	61.4	90.6667	54	4.92	1.08	3.01909	1.41	#NULL!	1	2	2	0	0	0	0	0	0	2	0	0	0	1	2	3	26.5755	2	0	1
0	95.5455	0	55.8	2	3.95	4.74	5.6	72.6	155	60.6	78.6667	50	5.41	2.45	3.39636	0.9	1	1	2	2	0	0	0	1	1	2	2	0	0	1	1	2	4	25.2237	2	0	2
0	97.8788	0	75.1	2	5.47	6.24	5.3	80.7	149.5	54.4	103.333	57.3333	4.05	1.06	2.13818	1.43	1	1	2	2	0	0	0	0	0	0	2	0	0	0	1	3	5	24.3398	2	1	3
1	97.8788	0	80.8	2	6.5	#NULL!	5.6	76.2	151.1	45.2	80.6667	59.3333	4.62	0.99	2.76	1.41	#NULL!	1	2	2	0	0	1	0	0	1	2	0	1	0	1	1	2	19.7975	2	0	1
0	99.8478	0	76.1	1	5.67	6.62	5.4	72.9	168.5	57.8	114	54.6667	3.84	0.77	1.92	1.57	1	1	2	1	0	1	1	0	0	2	2	0	1	0	1	3	5	20.3577	2	0	2
1	99.8478	0	75.9	1	5.8	7.26	6	71.1	170.3	58.5	114	60	4.35	0.66	2.51	1.54	#NULL!	1	2	1	0	1	1	0	0	2	2	0	1	0	1	2	1	20.171	1	1	2
0	129.065	0	54	2	5	5.47	5.8	81.1	153.2	62.5	98.6667	54	5.3	2.54	3.11545	1.03	2	1	2	1	0	1	0	1	1	3	1	0	0	1	1	2	4	26.6295	2	0	2
1	129.065	0	52.9	2	5.64	4.72	5.6	69	144.1	46.5	79.3333	52.6667	5.46	0.82	3.37727	1.71	#NULL!	1	2	2	0	0	1	0	0	1	2	0	1	0	1	2	3	22.3937	2	0	3
0	130.629	0	45.7	2	4.66	3.53	#NULL!	74.2	158.6	59	80	53.3333	4.59	1.3	2.83909	1.16	#NULL!	1	2	2	0	0	0	0	1	1	2	0	0	0	1	3	5	23.4556	2	0	1
0	130.629	0	47.3	2	5.86	5.16	6	69.2	163.5	58.8	66.6667	47.3333	4.86	0.8	3.31636	1.18	1	1	2	2	0	0	1	0	1	2	2	0	1	0	1	3	5	21.9959	2	1	3
0	130.629	0	47.3	2	5.31	5.67	5.7	71.8	151.3	50.9	73.3333	47.3333	3.86	1.13	2.38636	0.96	#NULL!	1	2	2	0	0	0	0	1	1	2	0	0	0	1	2	4	22.2351	2	0	2
0	130.629	0	48.9	2	6.48	5.97	6.4	94.7	152.7	69.3	73.3333	46.6667	7.31	2.53	5.05	1.11	1	1	2	2	1	0	1	1	1	4	1	0	1	1	1	2	4	29.7204	2	0	2
1	130.629	0	47.9	2	5.41	5.27	5.5	77.6	154.1	67	98	60	4.12	1.9	2.32636	0.93	1	1	2	2	0	0	0	1	1	2	2	0	0	1	1	2	4	28.2143	2	1	2
0	130.629	0	46.9	2	5.33	4.26	5.6	62.4	152.2	48.7	76.6667	46.6667	3.45	0.37	1.97182	1.31	1	1	2	2	0	0	0	0	0	0	2	0	0	0	1	1	5	21.0232	2	1	3
0	130.629	0	45.8	2	4.85	4.83	5.5	67	160.8	49.6	65.3333	42.6667	5.26	1.02	3.19636	1.6	1	1	2	2	0	0	0	0	0	0	2	0	0	0	1	2	5	19.1827	2	1	1
0	130.629	0	45.1	2	6.05	7.86	6	84.4	161.5	72.5	96.6667	62	4.84	0.57	3.24091	1.34	#NULL!	#NULL!	2	2	0	0	1	0	0	1	2	0	1	0	1	1	4	27.7967	2	0	2
0	130.629	0	49.7	2	4.8	6.76	5.5	82.6	146.2	56	94.6667	66.6667	4.53	0.6	3.00727	1.25	#NULL!	1	2	2	0	0	0	0	1	1	2	0	0	0	1	2	4	26.1995	2	0	3
0	151.396	0	55.8	1	5.3	6.14	5.8	80	174.5	72.5	80	52	4.98	2.42	2.89	0.99	1	1	2	2	0	0	0	1	1	2	2	0	0	1	1	3	5	23.8093	2	0	2
0	151.396	0	59.2	1	5.04	6.73	6	87	174.1	79.1	88.6667	54.6667	5.35	2.22	3.20091	1.14	2	1	2	2	0	0	0	1	0	1	2	0	0	1	1	2	3	26.0963	2	2	2
1	151.396	0	59.7	1	5.29	6.76	5.7	85	182	77.7	91.3333	53.3333	4.83	3.22	2.35636	1.01	#NULL!	1	2	1	0	1	0	1	1	3	1	0	0	1	1	1	3	23.4573	2	1	1
1	151.396	0	55	1	4.36	3.94	5.5	79	168.3	59	73.3333	46.6667	4.17	0.76	2.11455	1.71	#NULL!	1	2	2	0	0	0	0	0	0	2	0	0	0	1	1	3	20.8297	1	1	1
1	151.396	0	58.2	1	4.67	5.69	5.4	70	159.8	51	73.3333	44.6667	5.05	0.93	3.22727	1.4	#NULL!	1	2	2	0	0	0	0	0	0	2	0	0	0	1	2	3	19.9718	1	1	2
1	151.396	0	58.8	1	5.85	#NULL!	5.8	96	163.2	75	100	56.6667	6.21	1.62	4.69364	0.78	#NULL!	1	2	2	1	0	1	0	1	3	1	0	1	0	1	2	2	28.1592	2	0	1
1	151.396	0	59.8	1	5.49	4.85	5.8	84.5	171.2	70.3	98.6667	57.3333	5.28	1.52	3.32909	1.26	#NULL!	1	2	2	0	0	0	0	0	0	2	0	0	0	1	1	3	23.9854	1	2	2
1	151.396	0	57.8	1	5.2	6.73	5.7	97.2	156.1	72.6	78.6667	53.3333	4.54	0.88	3.15	0.99	#NULL!	1	2	1	1	1	0	0	1	3	1	0	0	0	1	2	3	29.7941	2	0	1
0	151.396	0	57.6	1	4.77	7.88	5.6	84.8	166.6	72.8	98.6667	63.3333	5.26	2.78	3.14636	0.85	1	1	2	1	0	1	0	1	1	3	1	0	0	1	1	2	4	26.229	1	1	2
0	159.126	0	61.3	2	7.43	#NULL!	6.9	94	152.7	65.6	138.667	79.3333	4.66	0.84	3.26818	1.01	1	1	1	1	1	1	1	0	1	4	1	1	1	0	1	2	2	28.1336	2	0	1
0	159.126	0	63.9	2	5.53	3.03	6	99.1	157.3	60.2	129.333	96	5.76	3.35	3.26727	0.97	9	1	2	1	1	1	0	1	1	4	1	1	0	1	1	3	2	24.3298	2	0	2
0	163.239	0	62.2	2	5.47	5.39	#NULL!	90.7	158.5	61.9	139.333	76	4.66	1.73	2.10364	1.77	#NULL!	1	2	2	1	1	0	1	0	3	1	1	0	1	2	1	2	24.6395	2	0	4
0	163.239	0	60.2	2	5.86	6.58	#NULL!	80	152	55.1	133.333	85.3333	3.96	1.08	2.12909	1.34	1	1	2	1	0	1	1	0	0	2	2	1	1	0	2	1	2	23.8487	2	0	3
0	163.239	0	61.9	2	5.155	4.115	#NULL!	96.7	159	72.8	151.333	88	5.74	1.74	3.26909	1.68	#NULL!	1	2	1	1	1	0	1	0	3	1	1	0	1	2	1	2	28.7963	1	0	2
0	163.239	0	62.8	2	7.48	7.41	#NULL!	88.4	167	69.5	135.333	76	5.43	1.75	3.01455	1.62	1	1	1	2	1	1	1	1	0	4	1	1	1	1	2	2	2	24.9202	2	0	2
1	163.239	0	60.8	2	5.53	6.56	#NULL!	82.7	150	60.1	146	88.6667	6.33	1.89	3.69091	1.78	#NULL!	1	2	1	0	1	0	1	0	2	2	1	0	1	2	1	2	26.7111	2	0	4
1	163.239	0	63.7	2	7.1	6.96	#NULL!	100.2	168.7	69.8	140.667	78	5.69	2.58	3.28727	1.23	#NULL!	1	1	1	1	1	1	1	1	5	1	1	1	1	2	1	2	24.5259	2	0	2
1	163.239	0	61.3	2	5.28	6.22	#NULL!	99	154.3	77.8	145.333	80.6667	4.39	2.14	2.18727	1.23	9	1	2	1	1	1	0	1	1	4	1	1	0	1	2	2	4	32.6774	2	0	1
0	163.239	0	62.9	2	5.48	6.61	#NULL!	77.8	154.5	51.5	157.333	78.6667	5.12	2.56	2.45636	1.5	#NULL!	1	2	1	0	1	0	1	0	2	2	1	0	1	2	1	2	21.575	2	1	3
0	163.239	0	60.7	2	11.06	#NULL!	#NULL!	93.2	157.4	70.1	184	119.333	6.41	1.28	4.33818	1.49	2	1	1	1	1	1	1	1	0	4	1	1	1	0	2	1	3	28.2949	2	0	4
0	163.239	0	62.9	2	9.53	#NULL!	#NULL!	92.2	159.5	63.1	150	90.6667	4.92	1.32	2.67	1.65	1	1	1	1	1	1	1	0	0	3	1	1	1	0	2	1	1	24.8032	2	0	2
0	163.239	0	64.1	2	6.23	9.63	#NULL!	86.2	150.9	57	110	77.3333	5.45	0.99	3.25	1.75	1	1	2	1	1	1	1	0	0	3	1	0	1	0	2	1	2	25.032	2	0	4
0	163.239	0	63.1	2	5.71	7.04	#NULL!	77.4	152.5	50.5	109.333	64	3.06	2.34	0.996364	1	1	1	2	2	0	0	1	1	1	3	1	0	1	1	2	1	2	21.7146	2	0	2
0	163.729	0	33.6	2	5.37	4.63	5.2	74.5	164.2	58.5	73.3333	48	3.16	0.67	1.82545	1.03	1	1	2	2	0	0	0	0	1	1	2	0	0	0	1	3	5	21.6975	2	1	2
0	163.729	0	34.2	2	4.92	6.16	5.7	70.3	166.3	58.3	66.6667	42	3.7	0.71	2.17727	1.2	1	1	2	2	0	0	0	0	1	1	2	0	0	0	1	2	5	21.0807	2	0	2
0	163.729	0	31.8	2	5.64	3.47	5.3	71.7	158.1	56.6	84	55.3333	3.75	1.25	2.35182	0.83	#NULL!	1	2	2	0	0	1	0	1	2	2	0	1	0	1	1	3	22.644	2	0	2
1	163.729	0	34.7	2	5.61	5.55	5.3	72.8	160.7	59.9	67.3333	54	2.89	0.4	1.53818	1.17	#NULL!	1	2	2	0	0	1	0	1	2	2	0	1	0	1	2	4	23.195	2	0	3
0	163.729	0	32	2	4.76	5.14	5.4	69.1	153.2	57.7	67.3333	42.6667	2.97	0.49	1.70727	1.04	1	1	2	2	0	0	0	0	1	1	2	0	0	0	1	2	5	24.5843	2	1	2
0	163.729	0	31.5	2	5.2	5.31	5.4	82.6	157.2	70.5	70	47.3333	4.93	2.1	3.15545	0.82	1	1	2	2	0	0	0	1	1	2	2	0	0	1	1	2	5	28.5288	2	0	3
0	164.936	0	70.4	2	5.55	7.9	6	104.5	156.6	65.5	148	78	4.19	1.29	2.44364	1.16	#NULL!	1	2	1	1	1	0	0	1	3	1	1	0	0	1	3	2	26.709	2	1	2
0	164.936	0	74.8	2	5.09	5.37	5.4	90.1	158.2	62	149.333	80.6667	5.3	1.82	3.30273	1.17	#NULL!	1	1	1	1	1	1	1	1	5	1	1	0	1	1	3	1	24.773	2	1	1
0	169.708	0	37.5	2	5.59	5.25	#NULL!	82.2	164.7	66.2	72.6667	49.3333	4.43	1.31	2.75455	1.08	1	1	2	2	0	0	0	0	1	1	2	0	0	0	1	2	2	24.4045	2	0	1
1	169.708	0	36.9	2	5.34	4.99	5.4	68	156.9	55.6	73.3333	50.6667	3.77	0.91	2.24636	1.11	1	1	2	2	0	0	0	0	1	1	2	0	0	0	1	2	5	22.5855	2	0	3
0	169.708	0	37.2	2	5.6	4.9	5.4	82.5	160.5	69	60.6667	40	3.72	0.33	2.38	1.19	1	1	2	2	0	0	1	0	1	2	2	0	1	0	1	3	5	26.7855	2	0	1
0	169.708	0	36.6	2	4.69	5.63	5.4	67.5	159.8	53	67.3333	45.3333	3.5	0.95	2.00818	1.06	1	1	2	2	0	0	0	0	1	1	2	0	0	0	1	2	5	20.755	2	1	2
0	169.708	0	38.8	2	5.42	4	5.5	75.8	162	61.8	60	40	5.39	1.32	3.38	1.41	2	1	2	2	0	0	0	1	0	1	2	0	0	0	1	2	5	23.5482	2	0	3
0	169.708	0	35.3	2	5.25	6.11	5.5	87.2	162.8	73.2	74.6667	48.6667	4.36	1.61	2.83818	0.79	1	2	2	2	1	0	0	0	1	2	2	0	0	0	1	2	5	27.6186	2	1	1
0	169.708	0	37.1	2	5.39	5.28	5.4	84.1	160.3	66.6	66	45.3333	4.23	0.86	2.73909	1.1	1	1	2	2	0	0	0	0	1	1	2	0	0	0	1	2	5	25.9183	2	0	1
1	171.325	0	43.4	2	4.83	5.65	5.3	79.6	147.6	58.2	79.3333	53.3333	5.44	0.79	3.35091	1.73	#NULL!	1	2	2	0	0	0	0	0	0	2	0	0	0	1	1	3	26.7147	2	0	3
1	171.325	0	42	2	6.13	6.2	5.5	76.5	167.8	59.7	81.3333	51.3333	3.58	0.5	2.17273	1.18	1	1	2	2	0	0	1	0	1	2	2	0	1	0	1	2	4	21.2027	2	0	2
0	171.325	0	40.8	2	4.53	4.84	5.4	65	157.7	43.3	61.3333	42.6667	3.72	0.66	2.01	1.41	1	1	2	2	0	0	0	0	0	0	2	0	0	0	1	2	5	17.411	2	1	2
0	171.325	0	42	2	5.02	5.14	5.2	77	155.9	59	73.3333	50	3.97	1.1	2.39	1.08	1	1	2	2	0	0	0	0	1	1	2	0	0	0	1	2	5	24.275	2	1	3
0	171.325	0	40.7	2	5.21	5.1	5.2	69	156	53.5	81.3333	56.6667	3.99	0.88	2.29	1.3	1	1	2	2	0	0	0	0	0	0	2	0	0	0	1	3	5	21.9839	2	1	2
0	171.325	0	43.2	2	4.25	6.29	5.5	73	153.1	54.9	70	44	5.11	0.93	3.38727	1.3	1	1	2	2	0	0	0	0	0	0	2	0	0	0	1	1	5	23.4219	2	0	3
0	171.325	0	41.1	2	5.08	5.83	5.9	66.8	147.8	52.4	72	45.3333	4.26	0.92	2.72182	1.12	#NULL!	1	2	2	0	0	0	0	1	1	2	0	0	0	1	1	4	23.9874	2	0	2
1	172.192	0	68.9	2	4.95	#NULL!	#NULL!	89.5	148.5	62.5	133.333	80.6667	3.95	0.9	2.33091	1.21	#NULL!	1	2	2	1	1	0	0	1	3	1	1	0	0	1	1	2	28.3418	2	0	2
0	172.192	0	68	2	5.57	#NULL!	#NULL!	74.8	156.2	49	129.333	86	4.31	0.52	1.87364	2.2	#NULL!	1	2	2	0	1	0	0	0	1	2	1	0	0	1	1	1	20.0833	1	0	3
0	173.716	0	61	2	4.8	7	#NULL!	85	157	65.5	125.333	77.3333	2.93	0.86	1.84909	0.69	1	1	2	1	1	1	0	0	1	3	1	0	0	0	1	2	3	26.5731	2	0	3
0	173.716	0	63.1	2	5	6	#NULL!	77	152.7	47.6	140	89.3333	3.6	2.5	1.92364	0.54	#NULL!	1	2	1	0	1	0	1	1	3	1	1	0	1	1	1	3	20.414	2	0	1
1	173.716	0	62.6	2	5.3	5.7	#NULL!	102	158.1	78.5	111.333	63.3333	5.08	1.81	3.64727	0.61	#NULL!	1	2	2	1	0	0	1	1	3	1	0	0	1	1	1	1	31.4055	2	0	2
1	173.716	0	63.1	2	4.2	5	#NULL!	119	158.7	90.3	157.333	83.3333	5.06	1.63	3.47909	0.84	1	1	2	1	1	1	0	0	1	3	1	1	0	0	1	1	1	35.8537	2	0	1
1	173.716	0	60.3	2	8.8	7.1	#NULL!	95	156.1	68.3	139.333	100	7.99	2.73	5.50909	1.24	#NULL!	1	1	1	1	1	1	1	1	5	1	1	1	1	1	1	1	28.0295	2	0	2
1	173.716	0	60.5	2	5.3	7	#NULL!	87	155.5	61.8	106.667	70	3.74	2.15	2.12273	0.64	#NULL!	1	2	2	1	0	0	1	1	3	1	0	0	1	1	1	4	25.558	2	1	2
1	173.716	0	60.5	2	5.1	#NULL!	#NULL!	97	161.3	74.5	120.667	80	4.82	0.74	3.40364	1.08	#NULL!	1	2	2	1	0	0	0	1	2	2	0	0	0	1	1	1	28.6344	2	0	2
1	173.716	0	61.9	2	5	6.5	#NULL!	97	153.5	63	173.333	95.3333	5.82	1.66	4.50545	0.56	#NULL!	1	2	1	1	1	0	0	1	3	1	1	0	0	1	1	1	26.7377	2	0	2
1	173.716	0	60.4	2	5.3	5.5	#NULL!	88	150	65.5	186.667	106.667	4.36	0.61	3.16273	0.92	#NULL!	1	2	1	1	1	0	0	1	3	1	1	0	0	1	1	1	29.1111	2	0	3
1	173.716	0	64	2	5	5.1	#NULL!	79	143	42.2	122	70.6667	4.24	1.32	2.94	0.7	1	1	2	2	0	0	0	0	1	1	2	0	0	0	1	1	1	20.6367	2	0	2
0	173.716	0	62.5	2	5.5	5.7	#NULL!	104	151.5	80.3	142	80	5.01	1.75	3.13455	1.08	1	1	2	1	1	1	0	1	1	4	1	1	0	1	1	1	1	34.9857	2	0	2
0	173.716	0	62.3	2	5.1	6.1	#NULL!	78	156.3	51.3	120	80.6667	4.81	1.83	3.28818	0.69	#NULL!	1	2	2	0	0	0	1	1	2	2	0	0	1	1	1	2	20.999	2	0	3
0	173.716	0	64	2	5.3	#NULL!	#NULL!	86	151.1	60	138.667	71.3333	5.13	2.6	3.45818	0.49	#NULL!	1	2	2	1	1	0	1	1	4	1	1	0	1	1	1	2	26.2798	2	0	2
0	178.648	0	69.7	2	5.66	4.89	5.6	76	147.9	44.7	136	78	4.84	1.39	2.99818	1.21	1	1	2	1	0	1	1	0	1	3	1	1	1	0	1	2	2	20.4348	2	1	2
0	178.648	0	65.4	2	6.06	#NULL!	6.2	94	152	58.3	119.333	78.6667	4.37	2.83	2.26364	0.82	1	1	1	1	1	1	1	1	1	5	1	0	1	1	1	2	1	25.2337	2	1	2
0	178.648	0	69.8	2	9.06	#NULL!	9	89	151.8	56.7	146	78.6667	4.19	3.59	1.75818	0.8	1	1	1	1	1	1	1	1	1	5	1	1	1	1	1	1	1	24.6059	2	0	1
0	178.648	0	68.9	2	6.58	5.88	5.5	86.5	155	57.5	129.333	68.6667	3.74	0.61	2.49273	0.97	1	1	2	1	1	1	1	0	1	4	1	0	1	0	1	2	3	23.9334	2	1	3
0	178.648	0	68.8	2	5.19	5.08	5.6	79.4	148	45	119.333	80.6667	4.23	0.96	2.76364	1.03	1	1	2	1	0	1	0	0	1	2	2	0	0	0	1	2	2	20.5442	2	0	1
0	180.058	0	70.8	2	7.3	10.2	#NULL!	96	146	60	148.667	88	6.41	3.97	3.98545	0.62	#NULL!	1	1	1	1	1	1	1	1	5	1	1	1	1	1	1	1	28.1479	2	0	3
1	183.583	0	62.7	2	4.68	#NULL!	#NULL!	92.5	160	69.8	171.333	110.667	4.19	0.46	2.56091	1.42	1	1	2	1	1	1	0	0	0	2	2	1	0	0	1	1	1	27.2656	2	0	3
1	183.583	0	64.5	2	6.4	#NULL!	#NULL!	102.7	156.5	81.2	150.667	112.667	5.12	2.3	2.96455	1.11	#NULL!	1	2	1	1	1	1	1	1	5	1	1	1	1	1	1	2	33.1533	1	0	3
1	183.583	0	60.7	2	4.85	#NULL!	#NULL!	86.8	153.5	62.1	128.667	89.3333	4.47	1.6	2.74273	1	#NULL!	1	2	2	1	1	0	0	1	3	1	1	0	0	1	1	1	26.3557	2	0	2
0	183.583	0	61.8	2	4.87	#NULL!	#NULL!	101	157.1	74.3	132.667	72	5.69	0.99	3.97	1.27	#NULL!	1	2	2	1	1	0	0	1	3	1	1	0	0	1	1	2	30.1048	2	0	1
0	183.697	0	67.7	2	6.13	4.52	#NULL!	71	166	49.9	150	76	3.88	1.77	1.97545	1.1	1	1	2	1	0	1	1	1	1	4	1	1	1	1	2	1	2	18.1086	2	0	2
0	183.697	0	67.5	2	6.11	9.07	#NULL!	82.7	148.5	50.2	118	78.6667	5.5	0.61	2.89273	2.33	9	2	2	2	0	0	1	0	0	1	2	0	1	0	2	1	2	22.7641	2	0	1
0	183.697	0	69.2	2	5.48	8.25	#NULL!	85.3	152.1	60.3	120	78.6667	3.76	0.99	2.2	1.11	1	1	2	1	1	1	0	0	1	3	1	0	0	0	2	1	2	26.0651	2	0	1
0	194.421	0	52.5	1	5.06	8.8	5.7	95.5	169.4	81.2	99.3333	60	4.8	1.72	2.80818	1.21	1	1	2	2	1	0	0	1	0	2	2	0	0	1	1	3	5	28.2963	2	2	2
0	194.421	0	54.4	1	9.77	#NULL!	7.9	81.1	172.1	71.4	100.667	60.6667	4.35	0.95	2.93818	0.98	1	1	1	1	0	1	1	0	1	3	1	0	1	0	1	1	4	24.1066	1	1	3
0	194.421	0	51.4	1	5.41	4.83	5.6	86.4	169.2	74.1	82.6667	53.3333	3.4	0.94	2.08273	0.89	1	1	2	2	0	0	0	0	1	1	2	0	0	0	1	3	4	25.8832	2	1	2
0	194.421	0	54	1	5.68	5.3	5.2	87.2	166.8	74.7	93.3333	60	3.58	1.66	2.09545	0.73	#NULL!	1	2	1	0	1	1	0	1	3	1	0	1	0	1	2	4	26.849	2	0	2
0	194.421	0	52.5	1	4.99	5.27	5.5	73.2	170	55.6	74.6667	48	6.04	1.09	3.40455	2.14	#NULL!	1	2	2	0	0	0	0	0	0	2	0	0	0	1	2	4	19.2388	1	1	1
1	194.421	0	54.5	1	5.23	4.69	5.4	82.5	170.5	70.5	81.3333	58	5.07	0.49	2.93727	1.91	2	1	2	2	0	0	0	1	0	1	2	0	0	0	1	2	4	24.2516	1	2	3
0	194.421	0	50.4	1	7.04	12.26	6.2	87	170.8	71.3	78.6667	51.3333	3.01	0.79	1.54091	1.11	9	1	1	2	0	0	1	0	0	1	2	0	1	0	1	1	4	24.4407	1	1	1
0	194.421	0	51.5	1	5.7	9.04	5.7	106	162.3	85.8	90.6667	57.3333	5.81	4.5	3.20455	0.56	1	1	2	2	1	0	1	1	1	4	1	0	1	1	1	2	4	32.5724	1	1	1
0	195.027	0	67.7	2	4.9	7.6	#NULL!	82	153	55.5	140	80.6667	5.6	2.92	3.77273	0.5	1	1	2	1	0	1	0	1	1	3	1	1	0	1	1	1	1	23.7088	2	0	3
1	195.027	0	67.9	2	5.7	6.8	#NULL!	78	149	51.8	159.333	78.6667	5.33	0.72	3.50273	1.5	#NULL!	1	2	1	0	1	1	0	0	2	2	1	1	0	1	1	3	23.3323	2	0	3
1	195.027	0	68	2	5.7	6.8	#NULL!	84	158.2	62.5	136.667	72	5.36	1.77	3.56545	0.99	#NULL!	1	2	2	0	1	1	1	1	4	1	1	1	1	1	1	2	24.9728	2	1	3
1	195.027	0	69.6	2	5.6	7.9	#NULL!	99	147.5	63.5	159.333	96	5.75	3.65	3.48091	0.61	1	1	2	1	1	1	1	1	1	5	1	1	1	1	1	1	2	29.187	2	0	2
1	195.027	0	66.9	2	4.7	5.5	#NULL!	88	151.5	60.6	130.667	76	4.95	2.27	3.03818	0.88	#NULL!	1	2	2	1	1	0	1	1	4	1	1	0	1	1	1	2	26.4026	2	0	2
1	195.027	0	66.6	2	5.2	6.9	#NULL!	78	150.5	48	145.333	81.3333	5.39	1.29	3.96364	0.84	#NULL!	1	2	1	0	1	0	0	1	2	2	1	0	0	1	1	2	21.1918	2	0	2
1	195.027	0	66.9	2	5.4	7.1	#NULL!	86	144.5	53.7	150.667	71.3333	7	3.83	4.74909	0.51	#NULL!	1	2	1	1	1	0	1	1	4	1	1	0	1	1	1	2	25.7181	2	0	2
0	195.027	0	66.7	2	5	5.8	#NULL!	93	149.5	57.2	140.667	80	4.16	0.8	2.76636	1.03	#NULL!	1	2	1	1	1	0	0	1	3	1	1	0	0	1	1	1	25.5926	2	0	2
0	195.027	0	67.3	2	6.8	7.1	#NULL!	91	145	58.5	123.333	70	2.87	4.67	#NULL!	0.49	1	1	2	1	1	1	1	1	1	5	1	0	1	1	1	1	1	27.824	2	0	3
0	195.027	0	68.5	2	9.2	#NULL!	#NULL!	87	145.3	49	148.667	100	9.16	2.06	7.39364	0.83	#NULL!	1	1	1	1	1	1	1	1	5	1	1	1	1	1	1	2	23.2095	2	0	1
0	195.529	0	69.7	1	5.35	5.95	5.6	92	167.4	75.3	158	88.6667	4.49	0.92	2.84182	1.23	1	1	2	1	1	1	0	0	0	2	2	1	0	0	1	3	2	26.871	1	2	1
0	195.634	0	63.9	2	5.17	5.87	#NULL!	81.05	156.8	55.4	169.333	95.3333	5.57	1.1	3.43	1.64	1	1	2	1	0	1	0	0	0	1	2	1	0	0	2	1	1	22.5329	2	0	1
0	195.634	0	60.2	2	5.66	6.3	#NULL!	77.45	156	54.2	130	80.6667	4.79	0.59	2.79182	1.73	1	1	2	2	0	1	1	0	0	2	2	1	1	0	2	1	2	22.2715	2	0	4
0	195.634	0	60.8	2	5.61	6.07	#NULL!	91.15	160.7	61.6	130	85.3333	4.39	1.53	2.78455	0.91	1	1	2	2	1	1	1	0	1	4	1	1	1	0	2	2	2	23.8533	2	0	3
0	195.634	0	64.4	2	#NULL!	#NULL!	#NULL!	100.15	153.2	81.2	160	75.3333	6.03	2.94	3.78364	0.91	1	2	1	1	1	1	1	1	1	5	1	1	#NULL!	1	2	1	1	34.597	2	0	1
0	195.634	0	62.9	2	5.28	6.65	#NULL!	81.45	152.8	57.1	129.333	88.6667	4.15	0.97	2.24909	1.46	2	1	2	1	0	1	0	1	0	2	2	1	0	0	2	1	2	24.4562	2	0	2
0	198.636	0	67.6	2	4.69	#NULL!	#NULL!	70.3	154.3	47.6	138	86.6667	4.59	0.79	2.78091	1.45	#NULL!	1	2	1	0	1	0	0	0	1	2	1	0	0	1	1	1	19.9929	2	0	3
0	200.734	0	63.2	1	5.76	2.9	#NULL!	70	168.7	55.3	121.333	80.6667	3.36	0.74	1.34364	1.68	#NULL!	1	2	2	0	0	1	0	0	1	2	0	1	0	2	1	2	19.431	2	0	4
0	200.734	0	62.9	1	4.845	3.195	#NULL!	74.2	171.2	56.6	136	83.3333	3.84	0.62	2.15818	1.4	#NULL!	1	2	2	0	1	0	0	0	1	2	1	0	0	2	1	3	19.3112	1	0	3
0	200.734	0	62.8	1	5.74	7.24	#NULL!	97.8	169.5	83.4	161.333	100	6.57	2.75	3.76	1.56	#NULL!	1	2	1	1	1	1	1	0	4	1	1	1	1	2	1	2	29.0286	2	0	4
1	200.734	0	64.1	1	5.215	6.26	#NULL!	78.5	159.5	59	138.667	82.6667	3.13	0.65	1.81455	1.02	1	1	2	1	0	1	0	0	1	2	2	1	0	0	2	1	2	23.1916	2	0	1
1	200.734	0	63.4	1	6.09	5.29	#NULL!	88.5	159	69.8	129.333	80.6667	4.42	1.79	2.48636	1.12	1	1	2	2	0	0	1	1	0	2	2	0	1	1	2	2	2	27.6097	2	1	3
1	200.734	0	63.6	1	6.39	6.92	#NULL!	81.2	161.7	59.7	123.333	73.3333	3.8	1.6	2.17273	0.9	#NULL!	1	2	1	0	1	1	0	1	3	1	0	1	0	2	2	4	22.8325	2	1	1
0	200.734	0	61.7	1	9.13	#NULL!	#NULL!	91.3	165.8	76.4	131.333	85.3333	4.8	1.24	2.83636	1.4	#NULL!	1	1	2	1	1	1	0	0	3	1	1	1	0	2	1	2	27.7923	1	2	4
0	200.734	0	60	1	6.73	8.74	#NULL!	74.9	161.2	57.5	144	86.6667	4.1	1.31	2.39455	1.11	#NULL!	1	2	1	0	1	1	0	0	2	2	1	1	0	2	1	2	22.1278	2	0	1
0	201.713	0	57.8	2	5.52	4.4	#NULL!	81.4	154.7	58.2	116.667	86	6.16	0.98	4.31455	1.4	#NULL!	1	2	2	0	1	0	0	0	1	2	1	0	0	2	1	1	24.3188	2	1	4
0	201.713	0	55.5	2	5.75	6.26	#NULL!	77.9	157.4	61	150	82.6667	5.56	0.95	3.44818	1.68	1	1	2	1	0	1	1	0	0	2	2	1	1	0	2	1	4	24.6218	2	0	2
0	201.713	0	57.5	2	6.51	6.09	#NULL!	74.5	156	49.7	109.333	72	4.83	1.01	2.94091	1.43	1	1	2	2	0	0	1	0	0	1	2	0	1	0	2	2	4	20.4224	2	0	2
0	201.713	0	55.5	2	5.43	3.38	#NULL!	90.2	154	70.7	142	84	4.89	2.83	2.56364	1.04	1	1	2	1	1	1	0	1	1	4	1	1	0	1	2	3	3	29.8111	2	0	3
0	201.713	0	55.4	2	5.43	4.91	#NULL!	86.5	156.6	65.8	133.333	90.6667	4.79	3.26	2.33818	0.97	1	1	2	1	1	1	0	1	1	4	1	1	0	1	2	1	1	26.8313	2	1	2
0	201.713	0	57.2	2	6.09	5.96	#NULL!	89.3	147.5	62.2	144	85.3333	5.88	1.71	3.52273	1.58	#NULL!	1	2	1	1	1	1	1	0	4	1	1	1	1	2	1	2	28.5895	2	0	2
1	201.713	0	56.5	2	6.4	6.47	#NULL!	90.7	158.5	66.8	147.333	96	4.4	1.48	2.65727	1.07	#NULL!	1	2	1	1	1	1	0	1	4	1	1	1	0	2	2	2	26.59	2	0	2
1	201.713	0	59.8	2	4.98	6.54	#NULL!	75.6	149.3	45.5	124.667	66.6667	4.25	1.42	2.47455	1.13	1	1	2	2	0	0	0	0	1	1	2	0	0	0	2	1	2	20.4123	2	0	1
1	201.713	0	57.8	2	5.25	#NULL!	#NULL!	93.2	160.2	68.4	138.667	80.6667	6.11	2.02	3.83182	1.36	1	1	1	1	1	1	1	1	0	4	1	1	0	1	2	2	2	26.6521	2	0	3
1	201.713	0	55.2	2	6.26	7.34	#NULL!	98	163.8	84.5	124	82.6667	3.89	2.37	1.78273	1.03	1	1	2	2	1	0	1	1	1	4	1	0	1	1	2	1	3	31.4941	2	0	2
0	201.713	0	59.4	2	4.68	6.21	#NULL!	87.7	150.6	53.9	130	84.6667	4.89	1.28	3.13818	1.17	#NULL!	1	2	1	1	1	0	0	1	3	1	1	0	0	2	2	4	23.7651	2	0	4
0	201.713	0	57.5	2	6.115	9.775	#NULL!	92.7	157.3	65.7	136.667	84.6667	6.24	3.53	3.19545	1.44	1	1	2	2	1	1	1	1	0	4	1	1	1	1	2	1	2	26.5527	2	0	4
0	201.713	0	59.1	2	19.07	#NULL!	#NULL!	74.5	143	48.5	140	66.6667	5.63	1.36	4.00182	1.01	2	1	1	1	0	1	1	1	1	4	1	1	1	0	2	1	2	23.7175	2	0	1
0	201.713	0	58.7	2	5.59	5.97	#NULL!	69.1	151.6	50	134.667	75.3333	5.29	0.88	3.11	1.78	1	1	2	2	0	1	0	0	0	1	2	1	0	0	2	1	2	21.7556	2	0	3
1	202.431	0	67.2	1	19.2	#NULL!	#NULL!	77	169.1	61	136.667	95.3333	5.76	1.47	3.81182	1.28	#NULL!	1	1	1	0	1	1	0	0	2	2	1	1	0	1	1	4	21.3325	2	0	1
0	203.62	0	61	2	6.29	#NULL!	7.3	104	150.7	78.8	162.667	96	4.97	2.8	2.60727	1.09	2	1	1	1	1	1	1	1	1	5	1	1	1	1	1	2	2	34.6976	2	0	1
0	204.541	0	70.6	1	6.32	7.35	6.1	99.7	168	71	124.667	78	6.19	0.92	4.30182	1.47	1	1	2	2	1	0	1	0	0	2	2	0	1	0	1	3	2	25.1559	2	2	1
0	204.541	0	71.9	1	5.45	5.72	5.6	81	169	58.7	120.667	79.3333	3.78	0.92	2.04182	1.32	#NULL!	1	2	1	0	1	0	0	0	1	2	0	0	0	1	2	2	20.5525	1	2	1
0	208.376	0	67	1	5.05	6.74	#NULL!	80.3	169	73.5	144.667	96.6667	5.03	1.53	3.02455	1.31	#NULL!	2	2	1	0	1	0	0	0	1	2	1	0	0	2	1	2	25.7344	2	0	4
1	208.376	0	67.7	1	4.86	4.76	#NULL!	61.5	170.3	51.1	162.667	92.6667	4.06	1.11	2.17545	1.38	#NULL!	1	2	1	0	1	0	0	0	1	2	1	0	0	2	1	1	17.6194	1	0	4
0	208.376	0	69.8	1	9.05	15.6	#NULL!	90.5	169	63.3	128	76.6667	3.95	1.02	2.29636	1.19	1	1	1	1	1	1	1	0	0	3	1	0	1	0	2	1	2	22.1631	1	2	1
0	209.055	0	61.8	1	8.67	#NULL!	6.9	82.1	165.7	57.4	108.667	81.3333	5.41	1.3	3.20909	1.61	1	1	1	2	0	0	1	0	0	1	2	0	1	0	1	2	2	20.9058	2	2	3
1	209.055	0	60.2	1	5.66	5.66	5.8	97	160.8	74.5	126.667	88	3.34	0.86	1.92909	1.02	#NULL!	1	2	1	1	1	1	0	1	4	1	1	1	0	1	2	2	28.8127	1	1	1
0	209.055	0	60.7	1	6.19	#NULL!	5.8	99	165.5	73.5	135.333	82.6667	4.45	2.11	2.44091	1.05	#NULL!	1	1	1	1	1	1	1	0	4	1	1	1	1	1	2	2	26.8344	2	1	2
0	211.054	0	71	2	5.04	5.36	6.3	86	144.1	55.8	157.333	88.6667	5.02	4.09	2.36091	0.8	#NULL!	1	2	1	1	1	0	1	1	4	1	1	0	1	1	1	1	26.8724	2	0	2
1	211.776	0	60.7	2	4.73	#NULL!	#NULL!	81	164	62.6	127.333	76.6667	3.98	0.99	2	1.53	1	1	2	2	0	0	0	0	0	0	2	0	0	0	1	1	1	23.2748	2	0	2
1	211.776	0	63.7	2	5.01	#NULL!	#NULL!	80.5	166.5	65.4	121.333	87.3333	5.35	1.75	3.19455	1.36	1	1	2	2	0	1	0	1	0	2	2	1	0	1	1	2	2	23.5912	2	1	3
0	211.776	0	60.7	2	4.58	#NULL!	#NULL!	83.7	153.3	51.7	168	141.333	3.65	1.19	1.94909	1.16	#NULL!	1	2	1	0	1	0	0	1	2	2	1	0	0	1	2	1	21.9992	2	0	1
1	213.456	0	69.5	1	6.4	7.4	#NULL!	92	161	68	140.667	90	6.82	1.36	5.10182	1.1	#NULL!	1	2	1	1	1	1	0	0	3	1	1	1	0	1	1	3	26.2336	2	0	1
1	213.456	0	69.9	1	5	5.2	#NULL!	86	160	64	130	77.3333	3.5	0.84	2.37818	0.74	#NULL!	1	2	2	0	1	0	0	1	2	2	1	0	0	1	1	1	25	1	1	3
1	213.456	0	66.5	1	9.8	#NULL!	#NULL!	93	160.5	65.5	136.667	80	5.63	2.54	4.02545	0.45	2	1	1	1	1	1	1	1	1	5	1	1	1	1	1	1	1	25.4268	1	0	2
1	213.456	0	65.4	1	6.7	9.3	#NULL!	76	170.3	53	126	80.6667	6.88	0.9	3.95091	2.52	#NULL!	1	2	2	0	0	1	0	0	1	2	0	1	0	1	1	3	18.2745	1	2	1
1	213.456	0	69.1	1	6.2	#NULL!	#NULL!	94.2	160.5	66.5	159.333	80	5.03	1.31	3.84455	0.59	#NULL!	1	1	1	1	1	1	0	1	4	1	1	1	0	1	1	4	25.815	2	0	3
0	213.456	0	67.6	1	5.8	8.9	#NULL!	82	173.5	64	120	60.6667	4.34	1.89	2.73091	0.75	#NULL!	1	2	2	0	0	1	1	1	3	1	0	1	1	1	1	3	21.2609	1	0	2
0	213.456	0	65.6	1	5.1	6.1	#NULL!	85	169.7	72.3	148	71.3333	4.67	1.8	2.78182	1.07	#NULL!	1	2	1	0	1	0	1	0	2	2	1	0	1	1	1	2	25.1058	1	1	1
1	218.824	0	59.7	2	4.64	#NULL!	#NULL!	84.6	159.2	64.1	140.667	98.6667	5.4	0.99	3.68	1.27	2	1	2	1	1	1	0	1	1	4	1	1	0	0	1	1	2	25.2913	2	0	2
0	220.152	0	65.7	2	5.45	6.55	#NULL!	90.85	160.5	63.7	180	93.3333	6.41	3.08	3.81	1.2	1	1	2	1	1	1	0	1	1	4	1	1	0	1	2	1	2	24.728	2	0	1
0	220.152	0	68.2	2	4.39	3.88	#NULL!	71.25	147.6	43.4	130	80	4.63	1.17	2.70818	1.39	#NULL!	1	2	2	0	1	0	0	0	1	2	1	0	0	2	1	4	19.9213	2	0	2
0	222.252	0	70	1	5.07	5.11	#NULL!	83.7	166.5	69.5	126.667	85.3333	2.52	0.97	1.29909	0.78	1	1	2	1	0	1	0	0	1	2	2	1	0	0	2	1	2	25.0701	2	0	3
0	222.252	0	71	1	5.63	#NULL!	#NULL!	81.5	159.5	59.3	147.333	78.6667	4.12	1.09	2.45455	1.17	1	1	1	1	0	1	1	0	0	2	2	1	1	0	2	2	5	23.3095	2	0	2
1	222.252	0	72.6	1	5.325	6.235	#NULL!	68.9	166.5	49.9	96	65.3333	4.2	0.65	2.31455	1.59	#NULL!	1	2	2	0	0	0	0	0	0	2	0	0	0	2	1	2	18	2	0	1
0	222.252	0	71.4	1	11.05	#NULL!	#NULL!	103	167.4	80	138.667	79.3333	5.32	3.27	2.70364	1.13	1	1	1	2	1	1	1	1	0	4	1	1	1	1	2	1	2	28.5482	2	0	1
0	222.273	0	58	2	6.45	8.73	6.1	95.5	153.1	56.4	99.3333	74.6667	5.11	2.93	2.89818	0.88	1	1	2	1	1	1	1	1	1	5	1	0	1	1	1	3	1	24.0618	2	0	2
0	222.273	0	55.8	2	5.2	#NULL!	5.4	86.4	153	56.7	124	83.3333	3.56	1.33	2.17545	0.78	#NULL!	1	1	2	1	0	1	0	1	3	1	0	0	0	1	2	2	24.2215	2	0	1
1	222.273	0	55.6	2	5.48	4.49	5.7	88	163.2	61.3	104	78	5.19	1.12	3.22091	1.46	1	1	2	2	1	0	0	0	0	1	2	0	0	0	1	2	2	23.0155	2	0	2
1	222.273	0	57.1	2	4.97	5.7	5.6	89	158.6	60.8	140	89.3333	5.13	1.91	3.24182	1.02	1	1	2	1	1	1	0	1	1	4	1	1	0	1	1	3	2	24.1711	2	1	3
1	222.273	0	59	2	6.13	8.35	6.2	87	156.2	52.3	102	67.3333	3.43	1.81	1.42727	1.18	2	1	2	2	1	0	1	1	1	4	1	0	1	1	1	2	1	21.4358	2	0	1
1	222.273	0	58.3	2	5.66	10.56	5.8	97.1	153	65.7	128.667	79.3333	4.93	1.65	3.22	0.96	1	1	2	1	1	1	1	0	1	4	1	0	1	0	1	2	2	28.0661	2	0	1
1	222.273	0	58.9	2	4.89	4.98	6.4	71.6	162.6	49.3	112.667	86.6667	4.91	1.64	2.98455	1.18	#NULL!	1	2	2	0	1	0	0	1	2	2	1	0	0	1	3	2	18.6469	2	0	2
0	222.273	0	59.1	2	5.56	3.29	5.6	100	154	69	144	80.6667	5.08	1.55	3.01545	1.36	1	1	2	1	1	1	0	0	0	2	2	1	0	0	1	2	2	29.0943	2	0	2
0	222.273	0	55.8	2	5.14	5.82	5.5	85.2	162	64.6	111.333	86.6667	4.33	0.82	3.02727	0.93	#NULL!	1	2	2	1	1	0	0	1	3	1	1	0	0	1	2	1	24.6152	2	0	1
0	222.273	0	57.7	2	8.13	#NULL!	7	95.3	155.1	62.4	160.667	93.3333	5.54	1.13	3.50636	1.52	1	1	1	1	1	1	1	0	0	3	1	1	1	0	1	2	2	25.9395	2	0	1
1	223.245	0	68.7	2	5.56	#NULL!	#NULL!	69	150.5	43.7	128.667	88.6667	4.9	1.32	2.98	1.32	1	1	2	2	0	1	0	0	0	1	2	1	0	0	1	1	1	19.2934	2	0	3
1	223.245	0	65.7	2	5.15	#NULL!	#NULL!	63.7	158.4	43.1	122	72	3.42	0.85	1.64364	1.39	#NULL!	1	2	2	0	0	0	0	0	0	2	0	0	0	1	1	1	17.1778	1	1	1
1	223.245	0	65.7	2	4.94	#NULL!	#NULL!	60.8	148.7	40.1	93.3333	70.6667	4.55	0.57	2.74091	1.55	#NULL!	1	2	2	0	0	0	0	0	0	2	0	0	0	1	1	1	18.1352	2	0	1
1	223.245	0	67.7	2	4.94	#NULL!	#NULL!	75	148.2	51.8	140.667	99.3333	4.49	0.95	2.84818	1.21	#NULL!	1	2	1	0	1	0	0	1	2	2	1	0	0	1	1	1	23.5849	2	0	1
0	223.245	0	66.7	2	4.26	#NULL!	#NULL!	89	155.8	64.5	187.333	99.3333	4.56	0.84	3.04818	1.13	#NULL!	1	2	1	1	1	0	0	1	3	1	1	0	0	1	1	1	26.572	2	0	1
1	223.294	0	70.1	1	6.9	7.1	#NULL!	94	172.5	81.5	128	65.3333	4.5	2.5	2.64364	0.72	#NULL!	1	2	1	1	1	1	1	1	5	1	0	1	1	1	1	3	27.3892	2	0	3
1	223.294	0	71.5	1	6.2	6.6	#NULL!	100	174	71.4	101.333	70.6667	4.31	1.43	2.87	0.79	#NULL!	1	2	2	1	0	1	0	1	3	1	0	1	0	1	1	2	23.583	1	1	1
0	227.701	0	85.7	2	5.33	8.37	5.9	98.2	149.5	63.4	110.667	81.3333	5.15	2.4	3.02909	1.03	1	1	2	1	1	1	0	1	1	4	1	0	0	1	1	2	1	28.3666	2	0	1
1	227.701	0	78.1	2	5	4.97	5.5	75	143.3	41.5	112	70	4.7	0.75	2.84909	1.51	1	1	2	2	0	0	0	0	0	0	2	0	0	0	1	3	1	20.2095	2	2	2
0	227.701	0	85.5	2	9.15	#NULL!	8.3	107	151.8	65.6	142	76	6.08	5.08	#NULL!	1	#NULL!	1	1	1	1	1	1	1	1	5	1	1	1	1	1	2	1	28.4682	2	1	1
0	228.223	0	61.2	1	6.2	7	#NULL!	98	174	68	118	88.6667	4.75	1.12	3.47091	0.77	#NULL!	1	2	1	1	1	1	0	1	4	1	1	1	0	1	1	4	22.46	1	1	3
0	228.223	0	60	1	4.4	8	#NULL!	100	172	70	159.333	81.3333	7	1.45	4.37091	1.97	#NULL!	1	2	1	1	1	0	0	0	2	2	1	0	0	1	2	3	23.6614	1	0	3
0	228.223	0	63.8	1	4.3	5.8	#NULL!	99	171	72.7	150.667	78	4.25	2.17	2.34364	0.92	#NULL!	1	2	1	1	1	0	1	1	4	1	1	0	1	1	1	1	24.8624	2	0	2
0	228.223	0	61.4	1	3.1	#NULL!	#NULL!	89	163.6	68	138	74	3.96	2.52	2.01455	0.8	#NULL!	1	2	2	0	1	0	1	1	3	1	1	0	1	1	2	3	25.4064	2	1	2
1	228.223	0	60.6	1	5.4	7	#NULL!	83	160	57.3	108.667	60	3.67	0.57	2.47091	0.94	#NULL!	1	2	2	0	0	0	0	1	1	2	0	0	0	1	1	1	22.3828	1	2	1
0	228.599	0	69.1	2	4.75	4.01	5.2	109	156	79.8	120	89.3333	4.99	1.72	2.84818	1.36	#NULL!	1	2	1	1	1	0	1	0	3	1	1	0	1	1	1	2	32.7909	2	0	3
0	228.599	0	69.5	2	4.91	5.72	5.8	65	145	39.4	136.667	96.6667	5.34	0.88	3.07	1.87	1	1	2	1	0	1	0	0	0	1	2	1	0	0	1	1	3	18.7396	2	0	3
0	229.294	0	63.8	2	5.4	5.7	#NULL!	80.1	154.1	56.8	140.667	86.6667	6.27	2.05	3.89818	1.44	1	1	2	1	0	1	0	1	0	2	2	1	0	1	2	1	2	23.919	2	0	3
0	229.294	0	63.4	2	5.55	5.59	#NULL!	81.1	161.2	67.1	142	90	5.67	5.5	#NULL!	0.82	#NULL!	1	2	1	0	1	0	1	1	3	1	1	0	1	2	2	2	25.8222	2	0	4
0	229.294	0	61.5	2	5.47	5.55	#NULL!	72.15	166	55.1	149.333	90	3.91	0.78	2.28545	1.27	1	2	2	1	0	1	0	0	1	2	2	1	0	0	2	1	2	19.9956	2	0	4
0	229.294	0	63.9	2	5.93	6.66	#NULL!	89.95	154.6	64.6	164.667	100	3.51	2.22	1.61091	0.89	1	1	2	1	1	1	1	1	1	5	1	1	1	1	2	2	3	27.028	2	0	4
1	229.294	0	61.6	2	6.53	6.57	#NULL!	80.45	150.1	54.5	136.667	84	5.09	0.98	3.25455	1.39	#NULL!	1	2	2	0	1	1	0	0	2	2	1	1	0	2	1	3	24.19	2	0	2
1	229.294	0	61.7	2	5.95	5.99	#NULL!	76	155.8	57.3	132	90	3.46	1.05	1.80273	1.18	#NULL!	1	2	1	0	1	1	0	1	3	1	1	1	0	2	1	2	23.6059	2	0	4
0	229.294	0	62	2	5.22	5.26	#NULL!	85.3	152.4	61.1	110	70.6667	4.1	1.04	2.24727	1.38	#NULL!	1	2	2	1	0	0	0	0	1	2	0	0	0	2	1	2	26.307	2	0	4
0	229.294	0	60.6	2	5.44	5.51	#NULL!	77.1	157.5	57	140	90.6667	5.33	0.5	3.31273	1.79	#NULL!	1	2	1	0	1	0	0	0	1	2	1	0	0	2	2	2	22.9781	2	2	3
0	231.52	0	29.2	2	4.8	4.94	5.8	81.3	164.8	67.2	73.3333	42.6667	4.06	0.89	2.36545	1.29	#NULL!	1	2	2	0	0	0	0	0	0	2	0	0	0	1	2	5	24.7431	2	0	1
1	231.52	0	29.5	2	5.37	4.5	5.3	70.5	147.9	49.5	65.3333	46.6667	3.62	0.59	2.09182	1.26	#NULL!	1	2	2	0	0	0	0	1	1	2	0	0	0	1	1	5	22.6292	2	0	2
0	231.52	0	29.9	2	4.41	4.04	5	67.2	152.2	52.7	70.6667	48.6667	3.03	0.49	1.72727	1.08	#NULL!	1	2	2	0	0	0	0	1	1	2	0	0	0	1	2	5	22.75	2	0	2
1	232.281	0	78	1	4.7	5.44	5.7	93	172	69.6	135.333	86.6667	5.12	1.33	3.66545	0.85	1	1	2	1	1	1	0	0	1	3	1	1	0	0	1	2	1	23.5262	1	0	1
1	232.281	0	81.1	1	6.67	#NULL!	6.9	115	166.2	75.8	122	80.6667	4.6	1.75	2.53455	1.27	1	1	1	2	1	0	1	1	0	3	1	0	1	1	1	3	1	27.4415	2	0	1
0	232.281	0	76.4	1	8.39	#NULL!	7.2	99	174.5	79.3	158	82	3.86	0.73	2.42818	1.1	1	1	1	1	1	1	1	0	0	3	1	1	1	0	1	1	1	26.0425	2	1	1
0	234.509	0	45.5	2	5	4.41	#NULL!	73.3	146.5	52.3	120	72.6667	3.6	0.75	1.95909	1.3	#NULL!	1	2	2	0	0	0	0	0	0	2	0	0	0	2	1	3	24.3684	2	0	2
0	234.509	0	47.2	2	5.86	6.52	#NULL!	71.2	158	55.8	114.667	72.6667	3.41	1.15	1.91727	0.97	1	1	2	2	0	0	1	0	1	2	2	0	1	0	2	1	3	22.3522	2	0	4
0	234.509	0	46.8	2	4.93	3.55	#NULL!	73.3	160	55.1	116	78.6667	4.07	0.87	2.38455	1.29	#NULL!	1	2	2	0	0	0	0	0	0	2	0	0	0	2	1	2	21.5234	2	0	3
1	234.509	0	45.8	2	5.41	6.71	#NULL!	76	158.7	61.2	118.667	68.6667	5.22	2.47	2.64727	1.45	#NULL!	1	2	2	0	0	0	1	0	1	2	0	0	1	2	2	3	24.2995	1	0	2
1	234.509	0	47.3	2	5.065	#NULL!	#NULL!	83.2	162	72	128	82	4.89	0.52	2.38364	2.27	#NULL!	1	2	2	0	0	0	0	0	0	2	0	0	0	2	2	3	27.4348	2	0	4
1	234.509	0	48.8	2	6.28	10.3	#NULL!	90.5	160	73.9	118.667	80.6667	5.03	3.66	1.93636	1.43	#NULL!	1	2	2	1	0	1	1	0	3	1	0	1	1	2	2	3	28.8672	2	1	4
0	234.509	0	47.5	2	6.26	6.9	#NULL!	74.3	150.9	52.8	97.3333	64.6667	4.32	0.56	2.50545	1.56	1	1	2	2	0	0	1	0	0	1	2	0	1	0	2	2	3	23.1876	2	0	3
0	234.509	0	47.7	2	6.28	#NULL!	#NULL!	81	154.5	62.7	138.667	80.6667	3.04	2.1	1.15545	0.93	2	1	1	1	0	1	1	1	1	4	1	1	1	1	2	2	2	26.267	2	0	4
0	234.509	0	49.6	2	5.06	4.29	#NULL!	95.9	159.1	79.2	136	87.3333	4.37	1.61	2.31818	1.32	1	1	2	1	1	1	0	0	0	2	2	1	0	0	2	1	3	31.2885	2	0	3
0	234.509	0	47.5	2	5.51	5.76	#NULL!	68	167.8	52.7	105.333	68	3.77	0.51	2.00818	1.53	1	1	2	2	0	0	0	0	0	0	2	0	0	0	2	1	3	18.7166	2	0	4
1	238.013	0	61.7	2	4.81	#NULL!	#NULL!	67.4	162	53.6	122.667	81.3333	5.69	1.07	3.26364	1.94	#NULL!	1	2	2	0	0	0	0	0	0	2	0	0	0	1	1	1	20.4237	2	0	2
1	238.013	0	63.7	2	3.49	#NULL!	#NULL!	95.3	146	45	151.333	101.333	4.47	0.52	2.72364	1.51	#NULL!	1	2	1	1	1	0	0	0	2	2	1	0	0	1	1	1	21.1109	2	0	1
1	238.021	0	62.3	2	5.51	6.51	#NULL!	74.05	155.5	60	140	90	3.76	4.7	#NULL!	0.66	1	1	2	1	0	1	0	1	1	3	1	1	0	1	2	3	5	24.8136	2	1	3
0	238.271	0	73	2	5.42	5.84	#NULL!	68.5	150.4	44.8	152.667	86.6667	4.94	1.48	3.02727	1.24	1	1	2	1	0	1	0	0	1	2	2	1	0	0	2	1	2	19.8053	2	0	3
0	238.271	0	72.9	2	9.43	#NULL!	#NULL!	84.2	151.5	57	#NULL!	#NULL!	5.72	2.33	3.46091	1.2	2	1	1	1	0	1	1	1	1	4	1	#NULL!	1	1	2	1	2	24.8342	2	0	2
1	238.271	0	71.2	2	5.58	7.11	#NULL!	92	154	61.4	140	78.6667	4.35	1.63	2.34909	1.26	#NULL!	1	2	1	1	1	0	0	1	3	1	1	0	0	2	1	2	25.8897	2	0	1
1	238.271	0	71	2	6.51	9.61	#NULL!	81.2	157.8	56.7	140	79.3333	5.93	3.11	3.19636	1.32	2	1	2	1	0	1	1	1	0	3	1	1	1	1	2	1	2	22.7703	2	0	1
1	238.271	0	72.8	2	5.94	7.58	#NULL!	64.5	158	55.3	148.667	74.6667	5.59	2.39	3.12364	1.38	#NULL!	1	2	1	0	1	1	1	0	3	1	1	1	1	2	1	1	22.1519	2	0	2
0	240.571	0	64.9	1	5.25	4.29	#NULL!	80.35	174.2	69.3	160	99.3333	4.15	1.32	2.28	1.27	#NULL!	1	2	1	0	1	0	0	0	1	2	1	0	0	2	1	3	22.8369	1	1	3
0	241.635	0	64.9	2	5.52	4.8	6	70.8	147.7	44.1	119.333	80.6667	6.36	0.98	4.27455	1.64	#NULL!	1	2	2	0	0	0	0	0	0	2	0	0	0	1	1	2	20.2152	2	0	3
1	241.635	0	60.1	2	5.07	5.27	6.3	85.1	148.8	56.7	97.3333	62	5.55	0.89	3.84545	1.3	#NULL!	1	2	2	1	0	0	0	0	1	2	0	0	0	1	1	3	25.6081	2	0	3
1	241.635	0	64.7	2	5.23	#NULL!	6.3	82.6	146.5	51	142	80.6667	5.22	1.88	3.64545	0.72	#NULL!	1	2	1	0	1	0	1	1	3	1	1	0	1	1	1	3	23.7627	2	0	3
1	241.635	0	60.8	2	5.05	4.72	6.3	86.1	158.5	63.5	146.667	86.6667	4.55	1.05	2.97273	1.1	1	1	1	1	1	1	1	0	1	4	1	1	0	0	1	2	3	25.2764	2	0	3
1	241.635	0	61.9	2	5.28	#NULL!	6.6	67.3	151.4	47	112.667	78.6667	5.96	0.89	4.43545	1.12	#NULL!	1	1	2	0	0	0	0	1	1	2	0	0	0	1	1	2	20.5044	2	0	1
0	241.635	0	60.2	2	5.465	4.72	6.1	85.8	151.6	64.6	179.333	71.3333	4.45	0.72	3.12273	1	#NULL!	1	2	1	1	1	0	0	1	3	1	1	0	0	1	1	1	28.1083	2	0	1
0	241.635	0	60.2	2	4.34	5.24	6.6	69.8	150	42.6	106.667	77.3333	4	0.73	2.42818	1.24	#NULL!	1	1	2	0	0	0	0	1	1	2	0	0	0	1	1	2	18.9333	2	0	4
0	241.635	0	63.5	2	5.6	5.6	6.3	81	144.2	46.4	128.667	72	5.93	1.72	4.22818	0.92	#NULL!	1	2	2	0	0	1	1	1	3	1	0	1	1	1	1	2	22.3145	2	0	2
0	241.635	0	64.3	2	5.1	5.585	6.3	77.2	152	52.5	118.667	76.6667	4.15	1	2.63545	1.06	1	1	2	2	0	0	0	0	1	1	2	0	0	0	1	2	2	22.7233	2	0	1
1	241.744	0	55.3	2	5.76	5.5	#NULL!	84.45	154.5	61.1	130	74.6667	5.56	1.74	3.58909	1.18	#NULL!	1	2	2	0	1	1	1	1	4	1	1	1	1	2	2	3	25.5967	2	0	2
1	241.744	0	58.7	2	5.47	6.19	#NULL!	93.45	158.2	69.3	130	78.6667	4.82	1.34	2.79091	1.42	1	1	2	2	1	1	0	0	0	2	2	1	0	0	2	2	3	27.6898	2	0	4
0	241.744	0	58	2	5.6	3.99	#NULL!	81.4	161.7	61	122.667	79.3333	4.31	0.96	2.75364	1.12	#NULL!	1	2	1	0	1	1	0	1	3	1	0	1	0	2	1	2	23.3297	2	1	4
0	241.744	0	58.5	2	5.57	4.29	#NULL!	80.25	162.1	63.6	136	76.6667	4.42	2.4	2.37909	0.95	#NULL!	1	2	2	0	1	0	1	1	3	1	1	0	1	2	1	2	24.2042	2	0	1
0	242.652	0	56.5	2	4.8	9.1	#NULL!	87	151	58.6	116.667	80.6667	6.33	1.72	4.76818	0.78	#NULL!	1	2	2	1	0	0	1	1	3	1	0	0	1	1	2	3	25.7006	2	0	1
0	242.652	0	58.8	2	5.8	6.4	#NULL!	97	158.2	68.5	103.333	70.6667	4.63	0.97	3.19909	0.99	#NULL!	1	2	2	1	0	1	0	1	3	1	0	1	0	1	1	1	27.3702	2	0	1
0	242.652	0	58	2	4.6	#NULL!	#NULL!	79	157.8	57	88.6667	60	4.35	1.69	2.85182	0.73	1	1	2	1	0	1	0	0	1	2	2	0	0	0	1	1	2	22.8908	2	0	3
0	242.652	0	57.1	2	6.5	6.5	#NULL!	94	156	62	110	72	4.31	2.6	2.57818	0.55	1	1	2	2	1	0	1	1	1	4	1	0	1	1	1	2	2	25.4767	2	0	3
1	242.652	0	55.9	2	5.4	6.6	#NULL!	85	164.4	77.8	139.333	76	4.01	0.46	2.70091	1.1	#NULL!	1	2	2	1	1	0	0	1	3	1	1	0	0	1	1	1	28.7856	2	0	1
1	242.652	0	59.3	2	7	7.9	#NULL!	89	150.2	67.8	139.333	80	5.34	1.79	4.06636	0.46	#NULL!	1	1	2	1	1	1	1	1	5	1	1	1	1	1	1	1	30.0531	2	0	2
0	242.652	0	55	2	4.7	5.6	#NULL!	77	150.5	56.9	139.333	83.3333	2.91	0.86	1.81909	0.7	1	2	2	1	0	1	0	0	1	2	2	1	0	0	1	1	3	25.1211	2	0	3
0	242.652	0	56.2	2	5.7	5.9	#NULL!	95	148.5	71.6	150.667	90	4.59	1.51	3.02364	0.88	1	1	2	1	1	1	1	0	1	4	1	1	1	0	1	1	4	32.4683	2	0	3
1	243.032	0	47.2	1	5.18	5.21	5.7	90.5	167.9	69.9	94	61.3333	3.86	1.03	1.57182	1.82	1	1	2	2	1	0	0	0	0	1	2	0	0	0	1	2	5	24.7957	1	2	1
0	243.032	0	48.6	1	5.61	3.94	5.5	96.4	168.1	78.2	96.6667	62	6.11	3.01	3.82182	0.92	1	1	2	2	1	0	1	1	1	4	1	0	1	1	1	2	4	27.674	1	0	2
0	243.032	0	47.7	1	5.33	5.03	5.6	94.8	170.2	78.4	80	52	6.26	3.75	3.56545	0.99	2	1	2	2	1	0	0	1	1	3	1	0	0	1	1	1	3	27.0643	1	1	3
0	243.032	0	47.9	1	6.06	6.54	6.1	93.5	171.5	89	106.667	73.3333	3.29	2.86	1.4	0.59	1	1	2	1	1	1	1	1	1	5	1	0	1	1	1	2	4	30.2595	1	1	3
0	246.2	0	42.2	1	5.79	5.8	#NULL!	92.5	168	85.5	100	66.6667	4.43	2.97	2.36	0.72	2	1	2	2	1	0	1	1	1	4	1	0	1	1	1	2	5	30.2934	1	1	2
0	246.2	0	44.7	1	5.58	5.88	5.8	86.5	168.4	69.5	72.6667	47.3333	4.31	2.31	2.38	0.88	1	1	2	2	0	0	0	1	1	2	2	0	0	1	1	2	5	24.5076	2	1	3
1	246.2	0	41.7	1	8.87	10.77	6.4	89	167	66.1	104.667	60	6.46	3.43	3.41091	1.49	#NULL!	1	1	2	0	0	1	1	0	2	2	0	1	1	1	1	3	23.7011	1	1	3
1	246.2	0	41.4	1	6.64	6.99	5.9	96.6	162.8	81.1	94.6667	60	6.48	1.41	3.96909	1.87	2	1	2	2	1	0	1	1	0	3	1	0	1	0	1	2	5	30.5993	1	1	2
0	246.2	0	44.8	1	5.95	7.02	6.4	88.5	178.3	84.3	84	57.3333	5.58	3.98	3.02091	0.75	1	1	2	2	0	0	1	1	1	3	1	0	1	1	1	2	5	26.517	1	1	2
0	246.2	0	42	1	5.77	5.88	5.4	87	170.4	76.3	79.3333	52	5.55	2.11	3.44091	1.15	2	1	2	2	0	0	1	1	0	2	2	0	1	1	1	2	5	26.2776	2	2	1
0	246.2	0	44	1	7.57	8.48	5.3	94	173.2	76.1	73.3333	54.6667	2.97	8.44	#NULL!	0.44	2	1	1	2	1	0	1	1	1	4	1	0	1	1	1	2	5	25.3682	1	2	1
0	249.728	0	65	1	5.87	10.38	#NULL!	90.1	165.2	73	139.333	88	6.57	1.84	4.38364	1.35	#NULL!	1	2	1	1	1	1	1	0	4	1	1	1	1	2	1	2	26.7487	2	0	1
1	249.728	0	67.3	1	5.45	9.61	#NULL!	82.55	163.7	56.2	140	89.3333	5.7	1.73	3.20364	1.71	#NULL!	1	2	1	0	1	0	1	0	2	2	1	0	1	2	1	1	20.972	1	2	1
0	250.201	0	68.9	1	5.27	6.03	5.2	98	160	80.4	137.333	89.3333	4.26	1.93	2.51273	0.87	#NULL!	1	2	2	1	1	0	1	1	4	1	1	0	1	1	1	3	31.4062	1	0	1
0	250.457	0	70.8	2	6.08	5.2	5.9	79.5	144.5	49	128.667	69.3333	5.72	1.53	3.93455	1.09	#NULL!	1	2	2	0	0	1	0	1	2	2	0	1	0	1	1	2	23.4672	2	0	2
0	250.457	0	73.7	2	6.23	7.91	7.1	81.9	148.6	53.9	158.667	70.6667	6.11	1.86	4.56455	0.7	1	1	1	1	0	1	1	1	1	4	1	1	1	1	1	1	1	24.4091	2	0	3
0	250.858	0	35.6	1	5.11	3.05	5.4	82.1	176.8	68.9	94	66	3.09	0.37	1.77182	1.15	1	1	2	2	0	0	0	0	0	0	2	0	0	0	1	3	4	22.0422	1	1	1
0	250.858	0	37.8	1	6.24	7.99	5.5	117	168.1	88.8	80	50.6667	4.91	2.58	2.97727	0.76	1	2	2	2	1	0	1	1	1	4	1	0	1	1	1	3	4	31.4252	2	0	2
1	250.858	0	36.3	1	5.72	6.79	5.4	84.2	163.2	70.3	78	53.3333	4.1	1.15	2.62727	0.95	1	1	2	2	0	0	1	0	1	2	2	0	1	0	1	2	5	26.3946	2	2	1
0	250.858	0	39.5	1	5.29	6.42	5.5	101.2	161	85	76	48	5.46	2.19	3.49455	0.97	1	1	2	2	1	0	0	1	1	3	1	0	0	1	1	2	5	32.7919	2	1	1
0	250.858	0	38.1	1	5.45	4.99	5.5	80	168.1	68.1	81.3333	54	4.89	1.23	3.00091	1.33	1	1	2	2	0	0	0	0	0	0	2	0	0	0	1	3	5	24.0997	2	1	1
0	250.858	0	35	1	5.12	4.65	5.5	86.3	166	70	74.6667	54	3.61	2.91	1.20727	1.08	#NULL!	1	2	2	0	0	0	1	0	1	2	0	0	1	1	1	4	25.4028	1	0	2
0	252.069	0	63	2	4.3	#NULL!	#NULL!	91.8	160.2	59.1	145.333	86	6.42	2.22	4.53091	0.88	1	1	2	1	1	1	0	1	1	4	1	1	0	1	1	2	5	23.0283	2	1	3
0	252.069	0	60	2	4.3	5.8	#NULL!	85	158.1	58.8	111.333	79.3333	5.65	0.95	4.36818	0.85	1	1	2	2	1	0	0	0	1	2	2	0	0	0	1	2	3	23.5241	2	0	3
0	252.069	0	60.4	2	3.4	5	#NULL!	80.5	156.5	54.1	110.667	70.6667	6.64	2.76	4.31545	1.07	#NULL!	1	2	2	0	0	0	1	1	2	2	0	0	1	1	2	4	22.0886	2	0	1
0	252.069	0	62.2	2	4.7	7.9	#NULL!	86	147.8	58.3	129.333	79.3333	7.19	2.21	5.38545	0.8	1	1	2	1	1	1	0	1	1	4	1	0	0	1	1	2	2	26.6882	2	0	2
1	252.069	0	60.2	2	4.8	10.5	#NULL!	85	151	58.3	160	90.6667	3.82	3.66	1.61636	0.54	2	1	2	1	1	1	0	1	1	4	1	1	0	1	1	1	3	25.5691	2	0	3
1	252.069	0	60.8	2	4.3	6.7	#NULL!	90.6	168.4	67.4	130.667	93.3333	3.26	3.29	1.13455	0.63	1	1	2	1	1	1	0	1	1	4	1	1	0	1	1	2	4	23.7671	2	0	2
1	252.429	0	55.7	2	5.56	#NULL!	#NULL!	65	153.4	43.1	90.6667	60.6667	5.06	1.41	3.22909	1.19	#NULL!	1	2	2	0	0	0	0	1	1	2	0	0	0	1	1	2	18.3158	2	1	1
1	252.429	0	58.7	2	5.76	#NULL!	#NULL!	60	153.4	46.7	112.667	76.6667	4.83	1.52	3.03909	1.1	#NULL!	1	2	2	0	0	1	0	1	2	2	0	1	0	1	1	2	19.8457	2	0	3
1	252.429	0	57.2	2	5.34	#NULL!	#NULL!	98	170	76.5	138.667	102.667	4.53	1.26	2.84727	1.11	1	2	2	1	1	1	0	0	1	3	1	1	0	0	1	1	2	26.4706	1	2	3
1	252.429	0	59.3	2	4.28	#NULL!	#NULL!	74.1	156.2	59.7	92.6667	60.6667	3.99	0.65	2.24455	1.45	#NULL!	1	2	2	0	0	0	0	0	0	2	0	0	0	1	1	2	24.4688	2	0	2
0	252.429	0	56.4	2	4.4	#NULL!	#NULL!	92.9	154.7	55.5	147.333	97.3333	3.65	2.15	1.50273	1.17	1	1	2	1	1	1	0	1	1	4	1	1	0	1	1	1	2	23.1906	2	0	3
0	252.429	0	57.2	2	4.62	#NULL!	#NULL!	70	160.4	55.1	166.667	110.667	4.32	0.74	2.35364	1.63	#NULL!	1	2	1	0	1	0	0	0	1	2	1	0	0	1	1	2	21.4162	2	2	4
0	252.429	0	55.5	2	4.28	#NULL!	#NULL!	61.8	158.9	43.6	118.667	70	2.79	0.74	1.43364	1.02	9	1	2	2	0	0	0	0	1	1	2	0	0	0	1	1	1	17.2679	2	0	1
1	252.628	0	67.7	2	5.07	#NULL!	#NULL!	70.4	157.1	53.9	138.667	88.6667	3.23	0.4	1.70818	1.34	#NULL!	1	2	1	0	1	0	0	0	1	2	1	0	0	1	1	1	21.8392	2	0	3
1	252.628	0	66	2	5.86	#NULL!	#NULL!	60.3	154.1	53.5	178	115.333	5.26	1.12	3.02091	1.73	1	1	2	1	0	1	1	0	0	2	2	1	1	0	1	1	1	22.5293	2	0	3
1	252.628	0	67.7	2	5.01	#NULL!	#NULL!	71.3	146.1	49.5	150.667	98.6667	4.2	0.96	2.65364	1.11	#NULL!	1	2	1	0	1	0	0	1	2	2	1	0	0	1	1	1	23.1902	1	0	3
1	252.628	0	68.7	2	4.74	#NULL!	#NULL!	74.5	149.8	55.4	141.333	80.6667	3.91	0.7	2.09182	1.5	1	1	1	1	0	1	1	0	0	2	2	1	0	0	1	1	1	24.688	2	0	1
0	253.578	0	77.3	1	3.6	6.9	#NULL!	82	159	56.8	120.667	70	4.18	1.1	2.98	0.7	#NULL!	1	2	2	0	0	0	0	1	1	2	0	0	0	1	1	1	22.4675	2	0	1
1	257.119	0	62.7	2	5.13	#NULL!	#NULL!	76.9	166.5	60.1	109.333	70.6667	4.47	0.94	2.12273	1.92	#NULL!	1	2	2	0	0	0	0	0	0	2	0	0	0	1	1	1	21.6793	2	0	1
1	257.119	0	62.7	2	4.565	#NULL!	#NULL!	82.5	150.9	59	130.667	90.6667	5.66	1.16	3.39273	1.74	#NULL!	1	2	1	0	1	0	0	0	1	2	1	0	0	1	1	1	25.9104	2	0	3
1	257.119	0	60.2	2	5.07	#NULL!	#NULL!	73.1	153.9	55.4	102.667	68.6667	6.74	1.04	4.41727	1.85	#NULL!	1	2	2	0	0	0	0	0	0	2	0	0	0	1	1	1	23.3901	2	0	2
0	257.119	0	62.4	2	4.99	#NULL!	#NULL!	88	151.6	54.1	109.333	69.3333	3.42	1.3	1.80909	1.02	#NULL!	1	2	2	1	0	0	0	1	2	2	0	0	0	1	1	1	23.5396	2	0	3
0	257.119	0	63.7	2	4.76	#NULL!	#NULL!	93.6	160	60.7	134.667	75.3333	3.79	1.33	1.51545	1.67	#NULL!	1	2	2	1	1	0	0	0	2	2	1	0	0	1	2	1	23.7109	2	2	1
0	258.03	0	67.3	2	6.93	8.57	#NULL!	84.05	150.4	55.4	136	72	6.37	2.72	4.07364	1.06	1	1	2	1	0	1	1	1	1	4	1	1	1	1	2	2	1	24.4914	2	0	1
0	258.03	0	66.8	2	8.23	10.41	#NULL!	83.2	153.2	56.9	123.333	75.3333	5.78	1.33	3.95545	1.22	1	1	1	2	0	0	1	0	1	2	2	0	1	0	2	1	2	24.2435	2	0	3
0	258.03	0	65.3	2	6.05	5.21	#NULL!	84	154.5	59.7	147.333	88.6667	4.5	1.16	2.73273	1.24	#NULL!	1	2	1	0	1	1	0	1	3	1	1	1	0	2	1	3	25.0102	2	0	3
1	258.03	0	66	2	5.19	6.35	#NULL!	81.2	154.3	61.9	134.667	84	3.61	0.65	1.94455	1.37	#NULL!	1	2	2	0	1	0	0	0	1	2	1	0	0	2	1	2	25.9991	2	2	2
0	258.03	0	67.8	2	6.49	16.32	#NULL!	80.1	149	51	139.333	84	5.08	0.77	2.79	1.94	#NULL!	2	1	1	0	1	1	0	0	2	2	1	1	0	2	2	3	22.9719	2	1	4
0	261.272	0	72.4	2	3.7	5.2	#NULL!	101	153.7	70.1	162.667	108.667	11.02	3.65	8.54091	0.82	1	1	2	1	1	1	0	1	1	4	1	1	0	1	1	1	2	29.6736	2	0	2
1	261.272	0	70.3	2	4.7	7	#NULL!	86	161.8	71.8	180	80.6667	5.55	0.93	4.26727	0.86	9	1	2	1	1	1	0	0	1	3	1	1	0	0	1	2	4	27.4263	2	1	2
0	261.732	0	70.3	1	4.99	5.76	5.9	72	159	51.7	148.667	94.6667	5.13	0.87	3.26455	1.47	#NULL!	1	2	1	0	1	0	0	0	1	2	1	0	0	1	1	2	20.4501	1	0	2
0	261.732	0	73.1	1	4.94	3.32	6	74	158	55	119.333	68.6667	5.35	0.59	3.20182	1.88	#NULL!	1	2	2	0	0	0	0	0	0	2	0	0	0	1	1	1	22.0317	2	0	1
1	261.824	0	64.2	1	4.94	#NULL!	#NULL!	106.3	180.5	96.3	212.667	130	4.49	1.57	2.83636	0.94	1	1	2	1	1	1	0	0	1	3	1	1	0	0	1	1	1	29.5578	2	0	1
0	262.45	0	67.7	1	3.64	#NULL!	#NULL!	71.2	165	53	112.667	78	4.41	0.84	2.03818	1.99	1	1	2	2	0	0	0	0	0	0	2	0	0	0	1	1	3	19.4674	2	2	2
0	264.458	0	63.3	2	3.5	6.4	#NULL!	75	150	48.5	114.667	74.6667	5.67	1.14	3.85182	1.3	1	1	2	2	0	0	0	0	0	0	2	0	0	0	1	2	3	21.5556	2	0	2
0	264.458	0	64.3	2	5.4	5.7	#NULL!	80.5	155.7	56	118.667	79.3333	3.74	0.65	2.66455	0.78	1	1	2	2	0	0	0	0	1	1	2	0	0	0	1	2	2	23.0999	2	0	1
1	264.458	0	61	2	3.9	#NULL!	#NULL!	86	154	65	135.333	80	5.37	1.48	3.59727	1.1	#NULL!	1	2	2	1	1	0	0	1	3	1	1	0	0	1	1	1	27.4077	2	0	3
1	264.458	0	61.4	2	6.1	8.2	#NULL!	116	162	91	130.667	80.6667	5.16	1.59	3.83727	0.6	1	1	2	1	1	1	1	0	1	4	1	1	1	0	1	1	2	34.6746	2	0	3
1	264.458	0	60.8	2	6.6	14.3	#NULL!	105	146	69.5	160.667	100.667	3	1.87	1.67	0.48	1	1	1	1	1	1	1	1	1	5	1	1	1	1	1	1	2	32.6046	2	0	2
0	264.458	0	64.6	2	4.2	5.2	#NULL!	100.5	154.5	66	130	81.3333	6.4	2.12	4.52636	0.91	#NULL!	1	2	2	1	1	0	1	1	4	1	1	0	1	1	1	1	27.6495	2	0	3
0	264.458	0	63.2	2	5.8	10.1	#NULL!	114	157	80	149.333	100	4.7	1.77	3.25545	0.64	#NULL!	1	2	1	1	1	1	1	1	5	1	1	1	1	1	1	1	32.4557	2	0	3
0	264.458	0	61.3	2	5	7	#NULL!	82.5	159.5	58	160.667	100.667	5.15	1.63	3.70909	0.7	#NULL!	1	2	1	0	1	0	0	1	2	2	1	0	0	1	1	1	22.7985	2	0	2
0	264.842	0	59.3	1	4.99	4.14	#NULL!	83.7	166	66.5	128.667	76.6667	4.27	1.62	2.63364	0.9	1	1	2	1	0	1	0	0	1	2	2	0	0	0	2	1	2	24.1327	2	0	4
0	264.842	0	55.4	1	5.67	6.1	#NULL!	86.9	167	67.7	161.333	98	5.25	1.57	3.22636	1.31	1	1	2	1	0	1	1	0	0	2	2	1	1	0	2	1	3	24.2748	1	2	1
0	264.842	0	56.4	1	5.57	4.17	#NULL!	78.8	171	61.9	136	96	4.58	0.77	2.45	1.78	#NULL!	1	2	1	0	1	0	0	0	1	2	1	0	0	2	1	2	21.1689	1	2	3
0	264.842	0	56.4	1	6.01	4.14	#NULL!	78.5	176.2	65.6	128	88	3.75	1.03	1.59182	1.69	#NULL!	1	2	2	0	1	1	0	0	2	2	1	1	0	2	2	3	21.1296	1	2	1
0	264.842	0	55.2	1	5.85	4.52	#NULL!	100.2	169	79.7	118.667	84.6667	3.85	2.6	1.53818	1.13	1	1	2	2	1	1	1	1	0	4	1	1	1	1	2	3	3	27.9052	1	2	1
0	264.842	0	58.3	1	5.08	7.23	#NULL!	81.1	162.5	61.8	148	84	5.29	0.94	3.27273	1.59	#NULL!	1	2	1	0	1	0	0	0	1	2	1	0	0	2	1	3	23.4036	1	2	4
1	264.842	0	58.1	1	5.74	4.58	#NULL!	83.4	170.6	68.3	131.333	96	4.89	1.75	2.51455	1.58	1	1	2	1	0	1	1	1	0	3	1	1	1	1	2	2	2	23.4673	1	2	4
0	264.842	0	56.5	1	5.65	#NULL!	#NULL!	75.8	171.1	60.6	138.667	80.6667	3.94	0.66	2.3	1.34	#NULL!	1	2	2	0	1	1	0	0	2	2	1	1	0	2	1	2	20.7001	1	1	4
1	265	0	63.2	2	4.41	5.95	5.5	86	158.3	58.2	136	78.6667	3.51	3.14	1.42273	0.66	1	1	2	2	1	1	0	1	1	4	1	1	0	1	1	1	3	23.2253	2	0	2
1	265	0	64	2	4.78	7.3	5.4	84.5	162.9	60.2	121.333	74.6667	3.89	3.65	1.32091	0.91	1	1	2	1	1	1	0	1	1	4	1	0	0	1	1	1	2	22.6858	2	0	3
0	265	0	61.4	2	5.31	8.85	5.4	90	155.2	64.2	116.667	75.3333	6.53	2.25	4.30727	1.2	#NULL!	1	2	2	1	0	0	1	1	3	1	0	0	1	1	2	1	26.6533	2	0	2
0	265	0	60.5	2	5.805	10.765	5.6	85.7	154.5	62.1	119.333	64	4.7	1.04	3.16727	1.06	#NULL!	1	2	2	1	0	1	0	1	3	1	0	1	0	1	1	2	26.0156	2	0	3
0	265	0	61.9	2	4.58	5.26	5.2	73.7	153.6	47.3	97.3333	57.3333	4.76	0.86	2.94909	1.42	#NULL!	1	2	2	0	0	0	0	0	0	2	0	0	0	1	2	3	20.0484	2	0	3
0	265	0	63.9	2	4	3.37	5.2	66.6	155.2	48.9	140.667	70.6667	4.46	0.56	2.46545	1.74	#NULL!	1	2	1	0	1	0	0	0	1	2	1	0	0	1	2	1	20.3014	2	1	2
0	266.358	0	74.9	1	19.21	#NULL!	#NULL!	87.05	160.8	65.4	128	75.3333	4.7	2.42	2.56	1.04	#NULL!	1	1	1	0	1	1	1	0	3	1	0	1	1	2	1	3	25.2933	2	0	1
1	266.358	0	73.7	1	6.39	6.5	#NULL!	73.45	173	63.5	160	100	5.38	0.98	3.33455	1.6	2	1	2	1	0	1	1	1	0	3	1	1	1	0	2	1	2	21.2169	2	0	4
1	267.851	0	67.3	2	4.63	#NULL!	#NULL!	90.25	150	58.5	150	80	5.8	2.53	3.54	1.11	1	1	1	1	1	1	1	1	1	5	1	1	0	1	2	2	2	26	2	0	2
0	267.851	0	65.8	2	5.55	5.89	#NULL!	76.65	154.1	55.4	150	89.3333	4.24	1.26	2.43727	1.23	#NULL!	1	2	1	0	1	0	0	1	2	2	1	0	0	2	2	4	23.3294	2	0	3
0	267.851	0	69.3	2	5.17	5.28	#NULL!	85.05	151	51.3	128.667	85.3333	5.75	1.9	3.54636	1.34	2	1	2	1	1	1	0	1	0	3	1	1	0	1	2	2	2	22.499	2	0	2
0	267.851	0	65.1	2	5.4	5.51	#NULL!	90	145.9	59.1	123.333	79.3333	5.25	1.15	3.22727	1.5	1	1	2	2	1	0	0	0	0	1	2	0	0	0	2	2	2	27.7637	2	0	3
1	268.45	0	71.5	2	5.28	#NULL!	#NULL!	74.3	154.4	57.7	138.667	96.6667	5.54	1.88	3.79545	0.89	#NULL!	1	2	1	0	1	0	1	1	3	1	1	0	1	1	1	2	24.2037	2	0	3
1	269.341	0	60.6	2	5.12	#NULL!	#NULL!	78.4	152.1	52	138.667	97.3333	5.76	1.12	3.67091	1.58	#NULL!	1	2	1	0	1	0	0	0	1	2	1	0	0	1	1	2	22.4773	2	0	3
1	269.341	0	63.6	2	4.8	#NULL!	#NULL!	91	159.9	67.7	120.667	79.3333	3.19	1.13	1.84636	0.83	#NULL!	1	2	2	1	0	0	0	1	2	2	0	0	0	1	1	1	26.4784	2	0	3
0	269.341	0	60.9	2	4.99	#NULL!	#NULL!	72.3	146	42.1	129.333	77.3333	5.71	1.44	3.50545	1.55	#NULL!	1	2	2	0	0	0	0	0	0	2	0	0	0	1	1	2	19.7504	2	0	3
0	269.341	0	60.6	2	5.49	#NULL!	#NULL!	79.6	154	54.9	154	86.6667	6.77	1.39	4.82818	1.31	1	1	2	1	0	1	0	0	0	1	2	1	0	0	1	2	2	23.1489	1	0	1
1	269.341	0	62.7	2	4.8	#NULL!	#NULL!	89	158.6	67	109.333	88.6667	5.38	1.04	3.52727	1.38	9	1	2	2	1	1	0	0	0	2	2	1	0	0	1	3	2	26.636	2	0	1
1	269.341	0	62.7	2	4.18	#NULL!	#NULL!	97.1	169.9	60.6	188.667	119.333	4.83	2.34	1.99636	1.77	9	1	1	1	1	1	1	1	0	4	1	1	0	1	1	1	1	20.9935	2	1	1
0	269.483	0	62.2	2	20.33	#NULL!	#NULL!	81.4	157.6	57.8	138.667	80	4.3	0.77	2.65	1.3	#NULL!	1	1	2	0	1	1	0	0	2	2	1	1	0	2	3	2	23.271	2	0	2
1	269.483	0	63.7	2	4.68	3.36	#NULL!	86.2	155	59.7	143.333	86	6.06	2.04	3.88273	1.25	1	1	2	1	1	1	0	1	1	4	1	1	0	1	2	1	1	24.8491	2	0	3
0	269.483	0	61	2	8.01	#NULL!	#NULL!	90.6	156.2	76.4	122	79.3333	6.09	1.03	3.94182	1.68	#NULL!	1	1	1	1	1	1	0	0	3	1	0	1	0	2	1	1	31.3135	2	0	4
0	269.483	0	63.3	2	5.11	4.5	#NULL!	86.55	153.3	63.8	138.667	79.3333	5.61	0.73	3.82818	1.45	1	1	2	2	1	1	0	0	0	2	2	1	0	0	2	1	2	27.1479	2	1	2
0	269.483	0	61.7	2	4.86	4.19	#NULL!	66	156.3	46	119.333	70	4.29	1.08	2.53909	1.26	#NULL!	1	2	2	0	0	0	0	1	1	2	0	0	0	2	1	2	18.8295	2	1	4
0	269.483	0	63.6	2	4.78	#NULL!	#NULL!	90.05	159.4	66.2	123.333	72.6667	4.16	0.77	2.6	1.21	1	1	1	1	1	1	1	0	1	4	1	0	0	0	2	2	1	26.0544	2	2	4
0	271.278	0	69.6	2	4.97	6.13	6.5	64.2	144.5	39.8	156	78	5.66	1.75	3.66455	1.2	#NULL!	1	1	1	0	1	0	1	1	3	1	1	0	1	1	1	2	19.0611	2	0	3
1	271.278	0	66.8	2	5.77	4.18	6	65.7	146.2	37.5	116.667	70	5.93	0.63	4.20364	1.44	1	1	2	2	0	0	1	0	0	1	2	0	1	0	1	2	3	17.5443	2	0	2
0	271.278	0	67	2	6.46	#NULL!	7.4	83.3	155	60	117.333	87.3333	4.56	1.13	3.26636	0.78	#NULL!	1	1	2	0	1	1	0	1	3	1	1	1	0	1	2	1	24.974	2	0	1
0	271.278	0	65.7	2	4.71	4.48	5.7	77.2	157	57.8	158	78.6667	4.07	0.61	2.56273	1.23	#NULL!	1	2	1	0	1	0	0	1	2	2	1	0	0	1	1	3	23.4492	2	0	3
0	274.113	0	74.6	2	5.1	5.1	#NULL!	102	157	58	140.667	91.3333	3.63	0.55	2.62	0.76	#NULL!	1	2	1	1	1	0	0	1	3	1	1	0	0	1	1	1	23.5304	2	0	1
0	274.113	0	70.8	2	4.9	7	#NULL!	90	150	51	145.333	91.3333	5.52	1.84	3.94364	0.74	#NULL!	1	2	1	1	1	0	1	1	4	1	1	0	1	1	1	3	22.6667	2	0	3
0	274.113	0	71.3	2	12.4	#NULL!	#NULL!	94	158	62	130.667	80.6667	3.98	2.47	2.28727	0.57	#NULL!	1	1	1	1	1	1	1	1	5	1	1	1	1	1	1	1	24.8358	2	0	1
0	274.559	0	63	2	5.435	6.445	#NULL!	68.05	153	46.2	98.6667	72	6.2	1.29	4.54364	1.07	#NULL!	1	2	2	0	0	0	0	1	1	2	0	0	0	2	1	4	19.736	2	0	4
0	274.559	0	64.6	2	5.87	5.45	#NULL!	71.05	155	43.4	113.333	84.6667	6.43	1.27	4.30273	1.55	1	1	2	2	0	1	1	0	0	2	2	1	1	0	2	2	2	18.0645	2	0	1
0	274.559	0	63.4	2	4.69	4.98	#NULL!	74.05	142	44	124	83.3333	5.05	0.64	3.20909	1.55	1	1	2	2	0	0	0	0	0	0	2	0	0	0	2	1	3	21.8211	2	0	4
0	274.559	0	64.2	2	4.94	6.06	#NULL!	76.05	147	46.5	106.667	68.6667	6.37	0.55	4.53	1.59	#NULL!	1	2	2	0	0	0	0	0	0	2	0	0	0	2	1	3	21.5188	2	0	4
1	274.559	0	62.3	2	5.05	5.33	#NULL!	74	155.3	50.5	112.667	77.3333	4.8	1.18	2.87364	1.39	#NULL!	1	2	2	0	0	0	0	0	0	2	0	0	0	2	1	3	20.9386	2	0	4
1	274.559	0	60.7	2	5.86	5.67	#NULL!	73	155.8	49.9	130.667	66	5.32	0.79	3.96091	1	#NULL!	1	2	2	0	1	1	0	1	3	1	1	1	0	2	1	3	20.5573	2	0	4
0	274.559	0	61.9	2	5.11	7.89	#NULL!	75.1	153.8	50.9	114.667	76.6667	4.5	1.25	2.61182	1.32	#NULL!	1	2	2	0	0	0	0	0	0	2	0	0	0	2	2	3	21.5182	2	0	4
0	274.876	0	54.7	2	5.54	5.65	#NULL!	84.1	151.2	64.8	128.667	84	4.6	0.85	2.73364	1.48	2	1	2	2	0	0	0	1	0	1	2	0	0	0	2	1	4	28.3447	2	0	4
0	274.876	0	54.9	2	6.65	#NULL!	#NULL!	77.6	153.5	51.2	126	75.3333	4.48	0.9	2.15091	1.92	2	1	1	2	0	0	1	1	0	2	2	0	1	0	2	1	1	21.7297	2	0	3
1	274.876	0	54.5	2	10.02	#NULL!	#NULL!	80.6	152.2	54.1	160	90	6.03	4.17	2.79455	1.34	1	1	1	1	0	1	1	1	0	3	1	1	1	1	2	2	4	23.3544	2	0	3
1	274.876	0	50.6	2	5.8	#NULL!	#NULL!	78.65	157	68	149.333	90.6667	4.29	1.3	2.54909	1.15	#NULL!	1	2	1	0	1	1	0	1	3	1	1	1	0	2	1	4	27.5873	2	1	2
1	274.876	0	51.9	2	5.6	7.17	#NULL!	72.8	153.7	52.1	140.667	92.6667	3.86	0.68	1.95091	1.6	1	1	2	1	0	1	1	0	0	2	2	1	1	0	2	1	4	22.0541	2	1	4
0	274.876	0	53.5	2	5.21	5.79	#NULL!	87	155.5	69.7	148	93.3333	4.71	2.08	2.33455	1.43	1	1	2	1	1	1	0	1	0	3	1	1	0	1	2	2	3	28.8252	2	0	4
0	274.876	0	54.8	2	6.485	#NULL!	#NULL!	90.5	152.7	61.7	140.667	89.3333	5.73	2.7	2.98273	1.52	2	1	1	1	1	1	1	1	0	4	1	1	1	1	2	1	1	26.4611	2	0	4
0	274.876	0	53.3	2	5.5	7.28	#NULL!	87.2	156	63.2	113.333	78.6667	4.71	1.75	2.60455	1.31	1	1	2	2	1	0	0	1	0	2	2	0	0	1	2	1	2	25.9698	2	0	4
0	274.876	0	51.5	2	4.96	#NULL!	#NULL!	81.5	150.4	57	104	72.6667	4.49	0.91	2.78636	1.29	2	1	1	2	0	0	1	1	0	2	2	0	0	0	2	1	4	25.1988	2	0	1
0	275.018	0	64.5	2	6.405	8.1	#NULL!	83.5	157	64.3	134.667	80	4.75	2.17	2.57364	1.19	#NULL!	1	1	2	0	1	1	1	1	4	1	1	1	1	2	1	2	26.0863	2	0	2
0	275.018	0	62.8	2	10.97	#NULL!	#NULL!	92.5	148.2	57.5	180.667	81.3333	4.25	3.45	1.69182	0.99	1	1	1	1	1	1	1	1	1	5	1	1	1	1	2	2	3	26.1801	2	0	3
1	275.018	0	62.7	2	6.68	6.47	#NULL!	90.2	163.5	67.4	158	78	5.51	0.96	3.41364	1.66	#NULL!	1	2	1	1	1	1	0	0	3	1	1	1	0	2	1	2	25.213	1	0	2
1	275.018	0	63.6	2	5.9	4.82	#NULL!	107.8	164.2	87.6	181.333	88.6667	5.46	1.79	3.42636	1.22	#NULL!	1	2	1	1	1	1	1	1	5	1	1	1	1	2	1	3	32.4906	2	0	1
0	275.018	0	60.7	2	6.42	9.85	#NULL!	82.6	149.5	58.6	143.333	80	4.38	1.37	2.42727	1.33	#NULL!	1	2	1	0	1	1	0	0	2	2	1	1	0	2	1	2	26.2189	2	0	3
1	278.052	0	49.6	2	5.575	#NULL!	#NULL!	86	163.9	65.9	109.333	71.3333	3.9	1.13	2.09636	1.29	1	1	2	2	1	0	0	0	0	1	2	0	0	0	1	1	2	24.5317	#NULL!	0	4
1	278.052	0	49.7	2	4.74	#NULL!	#NULL!	73.7	145.2	44.7	161.333	115.333	4.92	1.64	2.55455	1.62	#NULL!	1	2	1	0	1	0	0	0	1	2	1	0	0	1	1	1	21.2019	2	0	1
0	278.052	0	49.2	2	4.42	#NULL!	#NULL!	103.1	157.2	73.9	130.667	97.3333	4.88	0.65	3.11455	1.47	2	1	2	1	1	1	0	1	0	3	1	1	0	0	1	1	1	29.9047	2	0	2
0	278.052	0	46.7	2	4.28	#NULL!	#NULL!	83	155.3	58.7	120	86	3.98	0.33	2.36	1.47	#NULL!	1	2	2	0	1	0	0	0	1	2	1	0	0	1	1	1	24.3386	1	0	3
0	278.719	0	75.1	1	5.71	4.5	#NULL!	91.2	166	69.7	142.667	87.3333	4.54	1.54	2.46	1.38	#NULL!	1	2	1	1	1	1	0	0	3	1	1	1	0	2	1	2	25.2939	2	1	3
0	278.719	0	82.2	1	12.69	24.46	#NULL!	93.7	170	65.8	104	55.3333	3.7	0.53	1.78909	1.67	2	1	1	1	1	1	1	1	0	4	1	0	1	0	2	1	2	22.7682	1	0	1
1	278.719	0	75.1	1	6.37	8.525	#NULL!	77.7	148	47.1	114	80	6.17	1.67	3.99091	1.42	#NULL!	1	2	1	0	1	1	0	0	2	2	0	1	0	2	1	1	21.5029	2	0	1
1	278.719	0	77.1	1	5.49	3.41	#NULL!	58.5	163.7	41.8	129.333	78	4.39	0.51	1.92818	2.23	#NULL!	1	2	2	0	0	0	0	0	0	2	0	0	0	2	1	2	15.5984	1	2	1
1	278.719	0	75.4	1	6.49	7.04	#NULL!	93.5	159.6	76.8	139.333	86.6667	4.73	2.42	2.32	1.31	#NULL!	1	2	2	1	1	1	1	0	4	1	1	1	1	2	1	1	30.1506	2	2	4
1	278.719	0	79.8	1	5.67	6.77	#NULL!	75	162	49.8	98	67.3333	5.15	1.04	2.81727	1.86	#NULL!	1	2	1	0	1	1	0	0	2	2	0	1	0	2	1	1	18.9758	1	0	4
0	278.719	0	85.5	1	6.22	7.81	#NULL!	77.4	162.8	49.2	137.333	70	3.92	0.71	2.52727	1.07	#NULL!	1	2	2	0	1	1	0	0	2	2	1	1	0	2	1	1	18.5633	1	1	2
0	280.945	0	64.6	2	5.9	7.18	#NULL!	78.6	157	57	181.333	83.3333	3.98	1.13	2.08636	1.38	1	1	1	1	0	1	1	0	0	2	2	1	1	0	2	1	2	23.1247	2	0	2
0	280.945	0	62.1	2	8.47	14.26	#NULL!	96.4	152.5	65.5	128.667	78.6667	6.03	2.56	2.79636	2.07	#NULL!	1	1	2	1	0	1	1	0	3	1	0	1	1	2	1	2	28.1645	2	2	1
0	280.945	0	62.7	2	5.47	#NULL!	#NULL!	87	157.3	63.6	159.333	106.667	3.82	0.55	1.73	1.84	1	1	2	1	1	1	0	0	0	2	2	1	0	0	2	1	1	25.7039	2	0	1
1	280.945	0	60.8	2	6.14	4.17	#NULL!	81.8	153.8	62.4	136.667	83.3333	4.56	0.81	2.64182	1.55	1	1	2	2	0	1	1	0	0	2	2	1	1	0	2	1	2	26.3798	2	1	1
1	280.945	0	61	2	6.21	9.18	#NULL!	82.1	160.5	61.6	127.333	74.6667	4.45	2.45	1.91636	1.42	#NULL!	1	2	2	0	0	1	1	0	2	2	0	1	1	2	1	1	23.9128	2	0	2
1	280.945	0	61.5	2	5.67	7.23	#NULL!	90.4	152	67.2	146	100	6.69	3.36	3.67273	1.49	#NULL!	1	2	1	1	1	1	1	0	4	1	1	1	1	2	1	3	29.0859	2	0	4
0	280.945	0	60.6	2	5.69	5.65	#NULL!	85.7	158	63	147.333	86.6667	5.12	1.41	2.87909	1.6	#NULL!	1	2	1	1	1	1	0	0	3	1	1	1	0	2	1	1	25.2363	2	0	1
0	281.048	0	45.6	2	5.25	5.66	#NULL!	77.25	150.2	50.7	110.667	79.3333	4.08	1.64	2.12455	1.21	#NULL!	1	2	2	0	0	0	0	1	1	2	0	0	0	2	2	2	22.4734	2	0	1
0	281.048	0	46	2	5.44	5.33	#NULL!	79.15	156.2	56.3	110	70	3.89	1.21	2.45	0.89	#NULL!	1	2	2	0	0	0	0	1	1	2	0	0	0	2	1	2	23.0752	2	0	3
1	281.048	0	48	2	5.53	6.04	#NULL!	77.65	156.3	60	130	79.3333	4.22	0.67	2.19545	1.72	#NULL!	1	2	2	0	1	0	0	0	1	2	1	0	0	2	2	3	24.5603	2	0	2
0	281.048	0	49.4	2	6.09	3.83	#NULL!	81.15	162.6	65.5	131.333	93.3333	4.91	1.4	2.63364	1.64	1	1	2	1	0	1	1	0	0	2	2	1	1	0	2	1	3	24.7742	2	0	3
0	281.806	0	34.9	1	5.97	3.83	5.5	79	155.3	57.9	70	50.6667	5.1	1.68	3.37636	0.96	2	1	2	2	0	0	1	1	1	3	1	0	1	0	1	1	5	24.0069	2	1	2
0	281.806	0	32.1	1	5.28	3.2	5.4	80	168.7	68	87.3333	59.3333	4.74	0.9	2.86091	1.47	1	1	2	2	0	0	0	0	0	0	2	0	0	0	1	2	5	23.8934	1	2	3
0	281.806	0	34.3	1	5.02	3.65	5.2	87	172.7	71.2	72.6667	50.6667	4.29	1.32	2.86	0.83	#NULL!	1	2	2	0	0	0	0	1	1	2	0	0	0	1	2	4	23.8724	2	0	2
0	281.961	0	61.5	1	5.86	6.62	#NULL!	99.25	161.1	76.8	143.333	88.6667	5.68	11.28	#NULL!	0.42	2	2	2	1	1	1	1	1	1	5	1	1	1	1	2	1	2	29.5917	1	0	1
0	281.961	0	61.7	1	4.55	4.82	#NULL!	84.9	161.3	65.9	140.667	107.333	4.25	0.98	2.15455	1.65	#NULL!	1	2	1	0	1	0	0	0	1	2	1	0	0	2	2	3	25.3289	1	0	3
1	281.961	0	60.4	1	4.68	4.9	#NULL!	85.45	161	61.8	150	98	6.08	0.68	4.15091	1.62	1	1	2	1	0	1	0	0	0	1	2	1	0	0	2	2	2	23.8417	2	0	2
1	281.961	0	64.8	1	5.55	5.7	#NULL!	82.15	162.2	64.5	146	84	5.19	1.56	3.33091	1.15	#NULL!	1	2	1	0	1	0	0	0	1	2	1	0	0	2	3	2	24.5165	1	0	2
0	281.961	0	64.2	1	5.4	5.44	#NULL!	89.1	169.9	74.3	110.667	78.6667	5.44	2.13	3.42182	1.05	#NULL!	1	2	1	0	1	0	1	0	2	2	0	0	1	2	1	2	25.7396	1	1	2
0	281.961	0	62.7	1	5.59	6.53	#NULL!	86.25	165	67	133.333	81.3333	7.02	1.3	5.25909	1.17	#NULL!	1	2	2	0	1	0	0	0	1	2	1	0	0	2	2	2	24.6097	1	0	3
0	281.961	0	60.7	1	7.66	#NULL!	#NULL!	84.55	156.8	60	121.333	69.3333	5.19	1.18	3.60364	1.05	1	1	1	1	0	1	1	0	0	2	2	0	1	0	2	1	3	24.4039	1	0	3
0	282.993	0	68.3	2	5.6	8.4	#NULL!	80.6	155	51.5	155.333	89.3333	4.36	1.08	2.83909	1.03	2	1	2	1	0	1	1	1	1	4	1	1	1	0	1	2	4	21.436	2	0	3
0	282.993	0	68.9	2	3.9	4	#NULL!	88.6	154.6	64.8	109.333	78.6667	6.77	1.39	5.14818	0.99	1	1	2	2	1	0	0	0	1	2	2	0	0	0	1	2	2	27.1117	2	0	2
0	282.993	0	65	2	4.4	5	#NULL!	110.2	150.2	70.5	159.333	89.3333	4.58	2.27	2.96818	0.58	1	1	2	1	1	1	0	1	1	4	1	1	0	1	1	2	2	31.2499	2	0	3
1	282.993	0	66.3	2	8.2	18.2	#NULL!	94	145.8	50.4	120.667	80.6667	8.9	1.82	7.15273	0.92	1	1	1	2	1	0	1	1	1	4	1	0	1	1	1	2	4	23.7091	2	0	3
1	282.993	0	66.2	2	5	9.8	#NULL!	70	155	47	129.333	81.3333	5.92	1.17	4.17818	1.21	1	1	2	2	0	0	0	0	1	1	2	0	0	0	1	2	3	19.563	2	1	3
0	283.336	0	58.9	2	4.71	4.78	#NULL!	74.35	150	54.3	133.333	81.3333	3.98	1.16	2.53273	0.92	#NULL!	1	2	2	0	1	0	0	1	2	2	1	0	0	2	1	3	24.1333	2	0	2
0	283.336	0	55.6	2	5.51	5.47	#NULL!	94.25	159	76.9	140	90	6.18	7.41	#NULL!	0.64	#NULL!	1	2	1	1	1	0	1	1	4	1	1	0	1	2	3	2	30.4181	2	2	4
0	283.336	0	59.4	2	5.7	5.74	#NULL!	89.75	153.8	67.8	153.333	91.3333	3.86	2.09	2.05	0.86	#NULL!	1	2	1	1	1	1	1	1	5	1	1	1	1	2	1	1	28.6627	2	0	4
0	283.336	0	57.7	2	6.01	8.08	#NULL!	81.35	152.2	61.7	119.333	77.3333	4.22	0.71	2.26727	1.63	2	1	2	1	0	1	1	1	0	3	1	0	1	0	2	2	2	26.6352	2	0	3
0	283.336	0	56.2	2	4.4	4.4	#NULL!	69.75	155	45.8	112	79.3333	4.7	1.23	2.55091	1.59	#NULL!	1	2	2	0	0	0	0	0	0	2	0	0	0	2	1	3	19.0635	2	0	4
1	283.336	0	55.8	2	6.38	6.86	#NULL!	81.05	154.2	57.1	134	82	4.48	1.06	2.70818	1.29	#NULL!	1	2	2	0	1	1	0	0	2	2	1	1	0	2	1	4	24.0142	2	1	3
0	283.336	0	55.3	2	4.86	4.9	#NULL!	80.15	162	62.7	120	77.3333	4.92	0.83	3.34273	1.2	#NULL!	1	2	2	0	0	0	0	1	1	2	0	0	0	2	3	3	23.8912	2	0	2
0	283.336	0	55.2	2	5.04	5.66	#NULL!	84	159.3	61.5	130.667	80	5.33	1.33	3.20545	1.52	1	1	2	2	0	1	0	0	0	1	2	1	0	0	2	2	3	24.235	2	0	3
0	283.336	0	57.5	2	4.93	5.11	#NULL!	68.35	151	52.7	142	84	4.64	0.57	3.01091	1.37	#NULL!	1	2	1	0	1	0	0	0	1	2	1	0	0	2	2	3	23.113	2	0	2
0	283.336	0	56.2	2	6.17	6.2	#NULL!	89.35	163.5	73.4	156.667	82.6667	4.49	1.08	2.91909	1.08	#NULL!	1	2	1	1	1	1	0	1	4	1	1	1	0	2	1	2	27.4575	2	0	4
1	283.703	0	59.7	2	4.11	#NULL!	#NULL!	93	155.4	69.6	131.333	98.6667	5.83	2.29	3.74909	1.04	#NULL!	1	2	1	1	1	0	1	1	4	1	1	0	1	1	1	1	28.8209	2	1	3
1	283.703	0	56.7	2	3.97	#NULL!	#NULL!	79.3	147.3	42.7	130.667	79.3333	4.63	2.32	2.13545	1.44	#NULL!	1	2	2	0	1	0	1	0	2	2	1	0	1	1	1	1	19.6799	2	0	1
0	284.422	0	57.8	2	4.59	6.81	5.9	89	152.6	61.1	141.333	90.6667	4.9	4.81	#NULL!	0.63	#NULL!	1	2	1	1	1	0	1	1	4	1	1	0	1	1	1	2	26.2381	2	0	3
0	284.422	0	55.5	2	6.19	#NULL!	6.5	96	149.2	72	137.333	79.3333	4.56	1.69	2.74182	1.05	#NULL!	1	1	2	1	1	1	0	1	4	1	1	1	0	1	1	3	32.3441	1	0	1
0	285.556	0	74.6	2	6.03	7.6	#NULL!	99.3	155.6	72.8	150	79.3333	6.08	1.65	4.05	1.28	#NULL!	1	2	1	1	1	1	0	1	4	1	1	1	0	2	2	1	30.0685	2	0	1
0	285.556	0	72.6	2	5.61	7.68	#NULL!	67.45	150.1	51.7	148.667	84	3.87	0.68	2.15091	1.41	1	2	2	1	0	1	1	0	0	2	2	1	1	0	2	1	1	22.9472	2	0	3
0	285.977	0	23.9	2	4.99	6.86	5.5	65.4	167.2	47.4	77.3333	47.3333	3.6	0.34	2.06545	1.38	#NULL!	1	2	2	0	0	0	0	0	0	2	0	0	0	1	3	5	16.9553	2	1	1
1	285.977	0	20	2	5.09	6.52	5.4	67	153.8	58	70	40	3.97	0.97	1.99909	1.53	1	1	2	2	0	0	0	0	0	0	2	0	0	0	1	1	5	24.5197	2	0	1
1	285.977	0	22.4	2	3.83	4.71	5.2	64.6	162.8	55.5	70	48	3.55	0.55	1.81	1.49	1	1	2	2	0	0	0	0	0	0	2	0	0	0	1	2	5	20.9404	2	1	1
0	285.98	0	62.5	2	5.37	6.65	#NULL!	72.9	156.2	55.6	142.667	92	4.49	0.87	2.81455	1.28	1	1	2	1	0	1	0	0	1	2	2	1	0	0	2	1	2	22.7883	2	1	1
0	285.98	0	62.4	2	6.43	4.24	#NULL!	86.8	155	61.2	130	77.3333	3.66	1.25	1.75182	1.34	#NULL!	1	2	2	1	1	1	0	0	3	1	1	1	0	2	1	3	25.4735	2	1	4
0	285.98	0	62.7	2	6.93	5.93	#NULL!	81.5	159	58.2	134.667	74	3.67	1.85	1.47909	1.35	1	1	2	2	0	1	1	1	0	3	1	1	1	1	2	1	1	23.0212	2	0	4
1	285.98	0	62.9	2	9.17	16.71	#NULL!	86.2	152.1	64.8	171.333	89.3333	3.81	1.23	1.86091	1.39	1	1	1	1	1	1	1	0	0	3	1	1	1	0	2	1	1	28.0102	2	0	4
1	285.98	0	61.2	2	18.24	#NULL!	#NULL!	96.8	151.4	74.3	147.333	92.6667	7.98	2.21	5.20545	1.77	2	1	1	1	1	1	1	1	0	4	1	1	1	1	2	1	3	32.4143	2	1	3
1	285.98	0	61.6	2	5.19	5.49	#NULL!	70.1	151.7	46.9	120	69.3333	4.39	2.02	2.27182	1.2	1	1	2	2	0	0	0	1	1	2	2	0	0	1	2	1	1	20.3799	2	0	2
0	285.98	0	60.8	2	5.79	6.24	#NULL!	76.9	152.6	60.3	156	80.6667	5.59	0.86	2.90909	2.29	2	1	2	1	0	1	1	1	0	3	1	1	1	0	2	1	1	25.8945	2	0	2
0	285.98	0	60.4	2	6.04	6	#NULL!	101.3	160.2	79.7	141.333	82	4.02	2.03	2.01727	1.08	1	1	2	1	1	1	1	1	1	5	1	1	1	1	2	2	1	31.0551	2	0	3
0	287.014	0	60	2	5.3	7	#NULL!	92	146	57	165.333	92.6667	6.18	2.22	4.30091	0.87	#NULL!	1	2	1	1	1	0	1	1	4	1	1	0	1	1	2	2	26.7405	2	0	2
1	287.014	0	64.9	2	5.8	6.2	#NULL!	93	160	69.1	109.333	69.3333	4.48	3.93	2.49364	0.2	#NULL!	1	2	2	1	0	1	1	1	4	1	0	1	1	1	1	2	26.9922	2	0	3
1	287.014	0	60.4	2	3.9	5.8	#NULL!	71	157.7	47.2	126	78.6667	6.55	1.19	4.70909	1.3	#NULL!	1	2	2	0	0	0	0	0	0	2	0	0	0	1	1	3	18.9792	2	0	2
1	287.014	0	62.6	2	6.8	7.7	#NULL!	93	154.5	68	148	85.3333	4.81	1.16	3.53273	0.75	#NULL!	1	2	1	1	1	1	0	1	4	1	1	1	0	1	1	1	28.4873	2	0	1
0	287.014	0	61.3	2	4.7	6.9	#NULL!	84	150	54.7	144.667	78.6667	6.73	1.68	5.29636	0.67	#NULL!	1	2	1	0	1	0	0	1	2	2	1	0	0	1	1	3	24.3111	2	0	2
0	287.014	0	60.9	2	9.1	#NULL!	#NULL!	81	152	51.1	130.667	73.3333	5.5	1.27	4.10273	0.82	1	1	1	2	0	1	1	0	1	3	1	1	1	0	1	1	3	22.1174	2	0	3
0	287.014	0	64.9	2	4.7	5.6	#NULL!	85	155	54.5	138.667	80	4.52	1.8	3.06182	0.64	#NULL!	1	2	1	1	1	0	1	1	4	1	1	0	1	1	1	2	22.6847	2	0	3
0	289.664	0	59.9	2	5.21524	5.74646	#NULL!	67.5	149.5	46	105.333	74.6667	4.72	0.7	2.52182	1.88	#NULL!	1	2	2	0	0	0	0	0	0	2	0	0	0	2	1	1	20.5814	2	0	3
0	289.944	0	61.9	2	4.71569	5.82178	#NULL!	74.5	151.9	49.8	115.333	72	6.06	1.42	3.19455	2.22	#NULL!	1	2	2	0	0	0	0	0	0	2	0	0	0	2	1	1	21.5831	2	0	4
0	289.944	0	62.4	2	5.24946	#NULL!	#NULL!	65.5	145.4	42	92	66	5.28	0.78	3.26545	1.66	#NULL!	1	2	2	0	0	0	0	0	0	2	0	0	0	2	3	2	19.8665	2	0	4
0	289.944	0	62.2	2	4.00157	#NULL!	#NULL!	85.5	149.5	54.5	138.667	80	4.92	2.81	2.39273	1.25	#NULL!	1	2	2	1	1	0	1	1	4	1	1	0	1	2	1	2	24.3845	2	0	1
0	292.693	0	63.9	1	7.46	#NULL!	#NULL!	101.9	171.3	91.9	131.333	78	4.74	1.92	2.85727	1.01	2	1	1	2	1	1	1	1	1	5	1	1	1	1	2	2	3	31.3185	1	1	2
0	292.693	0	60.9	1	5.09	6.75	#NULL!	92.4	163	71.8	160	80	4.39	1.93	2.67273	0.84	1	1	2	1	1	1	0	1	1	4	1	1	0	1	2	2	5	27.024	2	0	2
0	292.693	0	64.8	1	7.31	7.39	#NULL!	96.3	174.1	82.7	142	83.3333	5.14	2.83	2.64364	1.21	#NULL!	1	1	1	1	1	1	1	0	4	1	1	1	1	2	2	4	27.284	2	1	3
0	292.694	0	66.7	1	6.05	6.12	#NULL!	73.05	173.2	56.8	110	80	5.46	1	3.17545	1.83	#NULL!	1	2	2	0	0	1	0	0	1	2	0	1	0	2	1	3	18.9344	1	1	2
0	292.694	0	69	1	5.01	5.05	#NULL!	78.25	167	58	130.667	80	4.69	1.35	2.84636	1.23	#NULL!	1	2	2	0	1	0	0	0	1	2	1	0	0	2	1	3	20.7967	1	0	1
1	292.694	0	69.6	1	5.22	5.26	#NULL!	79	152.3	59.3	140	90	4.11	1.51	2.46364	0.96	#NULL!	1	2	1	0	1	0	0	1	2	2	1	0	0	2	1	2	25.5655	2	1	3
0	292.694	0	66.8	1	7.07	#NULL!	#NULL!	92.15	166.1	71.8	131.333	72.6667	4.66	1.45	3.16091	0.84	2	1	1	2	1	1	1	1	1	5	1	1	1	0	2	1	2	26.0247	1	0	1
1	293.86	0	83.7	1	3.76	#NULL!	#NULL!	70.4	170.3	56.7	141.333	99.3333	4.95	0.74	3.08364	1.53	1	1	2	1	0	1	0	0	0	1	2	1	0	0	1	1	1	19.5503	2	0	3
1	293.86	0	77.7	1	3.48	#NULL!	#NULL!	79.2	167.6	59.5	129.333	63.3333	3.23	0.59	1.83182	1.13	1	1	2	2	0	0	0	0	0	0	2	0	0	0	1	1	1	21.1821	2	0	1
0	294.12	0	56.1	2	5.55	5.74	#NULL!	84	151.5	60	109.333	68	4.34	1.47	2.88182	0.79	1	1	2	2	0	0	0	0	1	1	2	0	0	0	2	3	4	26.1412	2	0	2
0	294.12	0	59	2	6.58	6.7	#NULL!	92.45	158.6	74.7	137.333	84.6667	4.53	1.34	2.64091	1.28	1	1	2	1	1	1	1	0	1	4	1	1	1	0	2	2	3	29.6971	2	0	3
1	294.12	0	56.1	2	4.28	11.59	#NULL!	88.55	158	69.8	136	86	5.71	1.21	4	1.16	1	1	1	2	1	1	0	0	1	3	1	1	0	0	2	2	3	27.9603	2	0	1
0	294.12	0	56.2	2	7.04	6.93	#NULL!	85	156.6	65.7	146.667	96.6667	6.33	2.59	4.07273	1.08	2	1	1	1	1	1	1	1	1	5	1	1	1	1	2	2	4	26.7906	2	0	3
0	294.262	0	64.7	1	4.3	#NULL!	#NULL!	92.1	167.9	67	188	40.6667	4.79	1.78	2.97091	1.01	#NULL!	1	2	1	1	1	0	1	1	4	1	1	0	1	1	1	2	23.7669	2	2	3
0	294.262	0	60.7	1	3.94	#NULL!	#NULL!	86.6	166.6	60.2	134.667	83.3333	5.07	0.79	3.16091	1.55	#NULL!	1	2	2	0	1	0	0	0	1	2	1	0	0	1	1	2	21.6893	2	1	3
0	294.671	0	67.2	1	4.74273	4.95777	#NULL!	98.7	171.4	64.7	107.333	64.6667	3.69	0.72	1.71273	1.65	#NULL!	1	2	2	1	0	0	0	0	1	2	0	0	0	2	1	3	22.0233	2	0	4
1	296.626	0	73.7	1	4.8	#NULL!	#NULL!	76.1	156.1	47.8	168	89.3333	3.52	0.85	1.96364	1.17	1	1	2	1	0	1	0	0	0	1	2	1	0	0	1	1	1	19.6165	2	0	1
0	296.901	0	66.7	2	7.4	11.6	#NULL!	106	153	95	147.333	90.6667	6.5	2.52	4.38455	0.97	9	1	1	1	1	1	1	1	1	5	1	1	1	1	1	1	3	40.5827	2	0	3
0	296.901	0	68.9	2	4.8	9.6	#NULL!	100.5	159	70	140.667	90.6667	4.24	1.64	2.85455	0.64	#NULL!	1	2	1	1	1	0	0	1	3	1	1	0	0	1	1	2	27.6888	2	0	3
0	296.913	0	65.3	1	7.52	18.64	6.9	81.1	165.5	55.8	105.333	76.6667	4.97	1.11	3.54545	0.92	#NULL!	1	1	2	0	0	1	0	1	2	2	0	1	0	1	1	2	20.3722	2	0	3
1	296.913	0	65.1	1	10.94	19.6	8.2	84	160.7	66.3	149.333	82.6667	6	3.85	3.65	0.6	#NULL!	1	1	1	0	1	1	1	1	4	1	1	1	1	1	1	3	25.6733	1	1	1
0	296.913	0	67.3	1	7.12	13.7	5.9	84.2	155.6	57.3	143.333	80.6667	5.69	1.03	3.64182	1.58	1	1	1	1	0	1	1	0	0	2	2	1	1	0	1	1	3	23.6666	2	0	1
1	296.993	0	65.6	1	4.95	#NULL!	#NULL!	71.2	165.5	50.8	136.667	84.6667	4.39	1.34	2.10091	1.68	1	1	2	1	0	1	0	0	0	1	2	1	0	0	1	1	2	18.5467	2	1	1
0	297.229	0	76.9	1	4.69	6.99	6.1	68	146.5	39.8	141.333	86.6667	3.14	1.14	1.86182	0.76	#NULL!	1	2	1	0	1	0	0	1	2	2	1	0	0	1	1	1	18.5442	1	0	1
1	297.492	0	70.3	2	4.6	5.4	#NULL!	71	153.5	46.5	129.333	80	5.48	1.26	3.69727	1.21	#NULL!	1	2	2	0	0	0	0	1	1	2	0	0	0	1	1	2	19.735	1	0	3
1	297.492	0	74.1	2	5.2	5.6	#NULL!	97	151.7	66.6	136.667	84.6667	6.63	4.38	3.89909	0.74	2	1	2	2	1	1	0	1	1	4	1	1	0	1	1	1	1	28.9403	2	0	3
0	297.492	0	71.1	2	4.9	6.2	#NULL!	96	147	62	170.667	83.3333	3.45	1.21	2.38	0.52	#NULL!	1	2	1	1	1	0	0	1	3	1	1	0	0	1	1	2	28.6917	2	0	3
0	297.492	0	71.1	2	4.5	4.6	#NULL!	73.2	150	47.7	169.333	84.6667	4.42	0.75	3.22909	0.85	#NULL!	1	2	1	0	1	0	0	1	2	2	1	0	0	1	1	3	21.2	2	0	3
0	297.492	0	72.8	2	3.3	6	#NULL!	91	149	55.5	162	82.6667	5.18	1.43	3.83	0.7	#NULL!	1	2	1	1	1	0	0	1	3	1	1	0	0	1	1	2	24.9989	2	0	3
0	297.509	0	69.4	2	4.47	4.13	5.7	80.3	146.6	53.8	116	78.6667	6.02	2.4	3.83909	1.09	1	1	2	2	0	0	0	1	1	2	2	0	0	1	1	2	2	25.0331	2	0	3
0	297.509	0	67.6	2	4.08	4.62	5.7	88.1	155.6	64	120	78.6667	4.79	2.22	2.68091	1.1	1	1	2	2	1	0	0	1	1	3	1	0	0	1	1	2	1	26.4339	2	0	3
1	297.509	0	66.4	2	4.99	6.09	5.3	79.1	155.6	53.7	121.333	84.6667	5.04	0.84	3.34818	1.31	#NULL!	1	2	2	0	1	0	0	0	1	2	1	0	0	1	2	2	22.1797	2	1	2
0	297.509	0	67.9	2	6.15	#NULL!	7	83.5	153.4	58.3	137.333	86.6667	5.69	1.47	3.00182	2.02	2	1	1	1	0	1	1	1	0	3	1	1	1	0	1	2	4	24.7752	2	0	2
0	300.252	0	52.9	2	4.99	7.15	5.8	88.3	149.1	56.5	128	80.6667	6.15	1.83	3.89818	1.42	2	1	2	1	1	1	0	1	0	3	1	0	0	1	1	3	4	25.4152	2	0	1
0	300.252	0	51.1	2	5.96	5.11	5.8	101.4	166.9	80.1	120.667	78.6667	4.21	2.82	2.25818	0.67	2	1	2	2	1	0	1	1	1	4	1	0	1	1	1	3	2	28.7554	2	0	3
1	300.252	0	50.5	2	5.82	#NULL!	6	79	155.2	56.5	118	82	3.52	1.99	1.78545	0.83	1	1	1	1	0	1	1	1	1	4	1	0	1	1	1	2	2	23.4566	2	0	2
1	300.252	0	50	2	6.29	6.96	5.8	78.5	155.9	55.5	126.667	78	5.38	1.11	3.35545	1.52	1	1	2	1	0	1	1	0	0	2	2	0	1	0	1	2	5	22.835	2	1	2
1	300.252	0	50.2	2	4.56	6.21	5.5	87.5	160.6	60.8	118	79.3333	3.67	2.12	1.47636	1.23	2	1	2	1	1	1	0	1	1	4	1	0	0	1	1	2	2	23.5729	2	0	2
1	300.252	0	51	2	5.76	#NULL!	5.9	85.3	173.5	77.8	103.333	72	4.03	1.77	2.44545	0.78	1	1	2	2	1	0	1	1	1	4	1	0	1	1	1	2	4	25.8452	2	0	2
1	300.252	0	50.4	2	5.97	5.29	6.2	90.1	160.1	60.5	104.667	71.3333	4.88	10.46	#NULL!	0.34	#NULL!	1	2	2	1	0	1	1	1	4	1	0	1	1	1	2	3	23.6033	2	0	2
0	300.252	0	50.5	2	5.25	4.85	5.6	89	168	69.9	118	70	5.5	1.1	3.55	1.45	1	1	2	2	1	0	0	0	0	1	2	0	0	0	1	2	2	24.7662	2	0	2
0	300.252	0	52.3	2	6.22	5.24	6.1	94.5	159.7	65	140.667	91.3333	3.58	2.93	1.53818	0.71	#NULL!	1	2	1	1	1	1	1	1	5	1	1	1	1	1	2	3	25.4861	2	0	1
0	300.252	0	51	2	5.1	#NULL!	5.6	94.5	155.1	66.5	129.333	80.6667	4.6	1.51	2.90364	1.01	1	1	2	2	1	0	0	0	1	2	2	0	0	0	1	2	2	27.6438	2	1	2
0	300.252	0	52	2	6.32	#NULL!	6.6	71	162.3	84.1	148.667	97.3333	6.14	3.03	3.96273	0.8	1	1	1	1	0	1	1	1	1	4	1	1	1	1	1	3	3	31.9271	2	0	2
1	301.708	0	72.7	2	3.72	#NULL!	#NULL!	77	134	47.6	180.667	101.333	4.61	0.66	2.67	1.64	1	1	2	1	0	1	0	0	0	1	2	1	0	0	1	1	1	26.5092	2	0	1
1	301.708	0	74.7	2	4.67	#NULL!	#NULL!	75.3	147.1	42	114	68.6667	4.63	0.48	2.89182	1.52	#NULL!	1	2	2	0	0	0	0	0	0	2	0	0	0	1	1	1	19.4099	2	0	1
1	301.708	0	70.7	2	4.64	#NULL!	#NULL!	73.2	154.7	51	130.667	91.3333	4.94	1.16	2.90273	1.51	#NULL!	1	2	1	0	1	0	0	0	1	2	1	0	0	1	1	1	21.3103	2	0	1
0	301.708	0	74.7	2	4.95	#NULL!	#NULL!	73.1	146.6	44.5	181.333	110.667	3.76	0.89	2.03545	1.32	1	1	2	1	0	1	0	0	0	1	2	1	0	0	1	1	1	20.7058	2	2	1
0	301.793	0	55.9	2	6.52941	15.2916	#NULL!	86.2	140.2	51.4	140.667	79.3333	4.47	1.62	2.73364	1	#NULL!	1	1	1	1	1	1	0	1	4	1	1	1	0	2	1	2	26.1497	2	0	4
1	301.793	0	58.6	2	5.80615	5.71087	#NULL!	78.1	152.3	50.5	136.667	70.6667	4.43	0.82	2.35727	1.7	#NULL!	1	2	1	0	1	1	0	0	2	2	1	1	0	2	1	2	21.7717	2	0	4
1	301.793	0	59.4	2	4.97586	7.51773	#NULL!	76.5	154.4	47.5	156.667	96	4.63	1.67	2.86091	1.01	#NULL!	1	2	1	0	1	0	0	1	2	2	1	0	0	2	1	2	19.925	2	0	1
1	301.793	0	59.1	2	6.72831	8.09174	#NULL!	84.85	152.8	59.5	125.333	70.6667	4.08	1.58	2.36182	1	#NULL!	1	2	2	1	0	1	0	1	3	1	0	1	0	2	1	3	25.4842	2	1	4
0	303.256	0	66.6	2	13.12	#NULL!	#NULL!	80.5	157.8	60.5	136	76.6667	5.5	1	2.96545	2.08	#NULL!	1	1	2	0	1	1	0	0	2	2	1	1	0	2	1	2	24.2964	2	0	1
0	303.256	0	67.1	2	5.49	8.29	#NULL!	92.5	161.8	78.7	134	83.3333	6.08	2.14	3.96727	1.14	2	2	2	1	1	1	0	1	1	4	1	1	0	1	2	1	2	30.062	2	0	1
1	303.256	0	65.1	2	5.48	4.95	#NULL!	79.15	163	59.2	128.667	74	4.51	2.1	2.49545	1.06	2	1	2	2	0	0	0	1	1	2	2	0	0	1	2	1	2	22.2816	2	0	3
0	303.256	0	66.8	2	4.61	7	#NULL!	78.1	164.3	57.4	112	69.3333	4.66	0.78	2.75545	1.55	1	1	2	2	0	0	0	0	0	0	2	0	0	0	2	1	1	21.2636	2	0	1
0	303.256	0	67.6	2	4.41	4.68	#NULL!	67.5	151.5	57.1	150.667	98	6.45	1.16	4.16273	1.76	1	1	2	1	0	1	0	0	0	1	2	1	0	0	2	1	1	24.8777	2	0	4
0	303.256	0	66.1	2	5.37	5.11	#NULL!	105.75	154.5	83.4	160.667	80	5.78	3.22	3.32636	0.99	2	1	2	1	1	1	0	1	1	4	1	1	0	1	2	1	1	34.9389	2	1	1
0	303.256	0	67.6	2	8.78	#NULL!	#NULL!	97.4	158	67.1	156	75.3333	3.48	0.85	2.31364	0.78	#NULL!	1	1	1	1	1	1	0	1	4	1	1	1	0	2	1	2	26.8787	2	0	1
0	303.89	0	45.9	2	5.35	5.72	5.5	84	144.9	50.2	114	81.3333	5.42	1.4	3.40364	1.38	1	1	2	2	0	0	0	0	0	0	2	0	0	0	1	2	2	23.9093	2	2	2
0	303.89	0	48.6	2	5.38	5.52	5.4	83.2	162.7	64	110.667	87.3333	4.74	0.88	2.97	1.37	1	1	2	2	0	1	0	0	0	1	2	1	0	0	1	2	2	24.1771	2	0	2
0	303.89	0	48.9	2	5	5.07	5.3	69.8	159.9	50.1	119.333	70.6667	3.96	0.48	2.27182	1.47	1	1	2	2	0	0	0	0	0	0	2	0	0	0	1	2	2	19.5948	2	0	2
0	303.89	0	48.3	2	5.13	6.4	5.6	90	152.5	58.7	136	86.6667	4.4	1.05	2.53273	1.39	#NULL!	1	2	1	1	1	0	0	0	2	2	1	0	0	1	2	2	25.2405	2	1	2
0	303.89	0	48.4	2	4.93	#NULL!	5.7	83.3	165.3	66	112.667	80	4.38	0.96	2.77364	1.17	1	1	2	2	0	0	0	0	1	1	2	0	0	0	1	1	2	24.1545	2	0	2
0	303.89	0	47.8	2	5.36	2.69	5.5	74.5	159	56.7	148.667	89.3333	3.44	0.4	1.80818	1.45	1	1	2	1	0	1	0	0	0	1	2	1	0	0	1	3	3	22.4279	2	0	3
1	303.89	0	48.4	2	5.43	5.19	5.2	97	148.8	67.5	122	88	4.08	1.29	2.72364	0.77	1	1	2	1	1	1	0	0	1	3	1	1	0	0	1	2	4	30.4858	1	0	1
1	303.89	0	46.2	2	4.53	5.27	5.5	74.3	159.3	54.9	98	62	4.79	0.82	2.88727	1.53	#NULL!	1	2	2	0	0	0	0	0	0	2	0	0	0	1	3	5	21.6342	2	0	2
1	303.89	0	46.9	2	5.03	4.36	5.9	91	161.8	64.8	108	76	3.99	1.31	2.59455	0.8	1	1	2	2	1	0	0	0	1	2	2	0	0	0	1	3	3	24.7524	2	0	3
0	303.89	0	49.5	2	5.25	3.99	5.5	93.5	161.6	72.1	138	83.3333	4.13	0.99	2.53	1.15	#NULL!	1	2	1	1	1	0	0	1	3	1	1	0	0	1	2	3	27.6091	2	0	3
0	303.89	0	47	2	4.68	8.2	5.7	79.4	148.9	50.2	118	78.6667	4.09	2.39	1.98364	1.02	1	1	2	2	0	0	0	1	1	2	2	0	0	1	1	2	4	22.642	2	0	1
0	303.89	0	46.8	2	5.17	5.92	5.8	79.5	165.5	61.7	129.333	83.3333	4.02	0.58	2.32636	1.43	#NULL!	1	2	2	0	0	0	0	0	0	2	0	0	0	1	3	3	22.5263	2	1	3
0	303.89	0	46.3	2	5.16	#NULL!	5.5	83.3	157.5	61.8	119.333	80.6667	4.54	1.68	2.69636	1.08	1	1	2	1	0	1	0	0	1	2	2	0	0	0	1	2	3	24.9131	2	0	3
1	306.476	0	55	2	6.14	#NULL!	#NULL!	115.1	165.6	85	133.333	102.667	4.33	0.8	2.60636	1.36	1	1	2	1	1	1	1	0	0	3	1	1	1	0	1	1	1	30.9955	2	0	2
0	306.476	0	58.9	2	4.7	#NULL!	#NULL!	96.5	153	74.7	140.667	88.6667	6.15	0.9	3.94091	1.8	#NULL!	1	2	1	1	1	0	0	0	2	2	1	0	0	1	1	2	31.9108	2	0	3
0	306.476	0	58.7	2	5.09	#NULL!	#NULL!	83.6	156.8	51.7	109.333	70	5.3	0.96	3.55364	1.31	#NULL!	1	2	2	0	0	0	0	0	0	2	0	0	0	1	1	1	21.028	2	0	1
0	306.476	0	58.7	2	5.39	#NULL!	#NULL!	105.3	159	67.1	121.333	77.3333	4.37	0.76	2.73455	1.29	#NULL!	1	2	2	1	0	0	0	0	1	2	0	0	0	1	1	1	26.5417	2	0	1
1	307.01	0	69.1	1	6.86492	8.09174	#NULL!	77.15	149.5	59.5	134	78	4.87	5.58	#NULL!	1.27	#NULL!	1	2	1	0	1	1	1	0	3	1	1	1	1	2	1	2	26.6216	2	0	4
1	307.01	0	66.1	1	7.17231	10.183	#NULL!	84.1	171	65	144	96.6667	5.52	2	3.67091	0.94	9	1	1	1	0	1	1	1	1	4	1	1	1	1	2	1	2	22.2291	1	0	1
1	307.01	0	65.1	1	6.55754	6.24174	#NULL!	74.75	155.9	49.5	137.333	96.6667	6.17	0.77	3.5	2.32	#NULL!	1	2	1	0	1	1	0	0	2	2	1	1	0	2	1	2	20.3663	2	0	3
0	308.968	0	68.5	2	4.94	6.83	#NULL!	71.05	155	47	126	76	3.75	0.51	2.18818	1.33	#NULL!	1	2	2	0	0	0	0	0	0	2	0	0	0	2	1	2	19.563	2	0	4
0	308.968	0	69.2	2	5.71	9.04	#NULL!	82	151	54	168	92.6667	6.63	1.88	4.77545	1	#NULL!	1	2	1	0	1	1	1	1	4	1	1	1	1	2	1	2	23.6832	2	0	4
0	308.968	0	65.5	2	13.78	22.64	#NULL!	82.1	144	52.1	116	75.3333	7.78	3.88	4.89636	1.12	#NULL!	1	1	2	0	0	1	1	1	3	1	0	1	1	2	2	2	25.1254	2	0	4
0	309.425	0	66.4	2	5.63387	6.6705	#NULL!	73.5	147.8	47	130	62	4.53	0.92	2.85182	1.26	#NULL!	1	2	1	0	1	1	0	1	3	1	1	1	0	2	1	1	21.5154	2	0	3
0	309.484	0	68.6	2	6.21	7.03	#NULL!	94.1	154	65	144	78	4.69	1.26	2.83727	1.28	#NULL!	1	2	1	1	1	1	0	1	4	1	1	1	0	2	1	2	27.4077	2	0	1
0	309.484	0	66.9	2	5.69	4.58	#NULL!	82.3	156.5	59.4	114.667	71.3333	5.52	2.1	3.01545	1.55	1	1	2	2	0	0	1	1	0	2	2	0	1	1	2	2	3	24.2526	2	1	3
1	309.484	0	66.1	2	5.76	3.05	#NULL!	77.4	150.4	57.8	158	87.3333	4.81	2.87	2.57545	0.93	#NULL!	1	2	1	0	1	1	1	1	4	1	1	1	1	2	1	2	25.5524	2	0	2
1	309.484	0	68.8	2	6.93	7.64	#NULL!	77.6	155.5	52.2	142.667	68.6667	4.1	0.87	2.05455	1.65	#NULL!	1	2	1	0	1	1	0	0	2	2	1	1	0	2	2	2	21.5879	2	0	1
1	309.484	0	69.7	2	7.47	#NULL!	#NULL!	84.5	154.1	63.2	146	78.6667	5.67	2.35	3.34182	1.26	1	1	1	1	1	1	1	1	1	5	1	1	1	1	2	1	2	26.6141	2	0	1
0	309.734	0	69.4	1	5.6	8.4	#NULL!	91.6	167.2	65.2	157.333	90	3.98	0.95	2.72818	0.82	#NULL!	1	2	1	1	1	1	0	1	4	1	1	1	0	1	2	5	23.3225	1	1	3
0	309.734	0	67.4	1	5.1	7.3	#NULL!	110.7	167.7	79.8	141.333	80	5.17	1.81	3.60727	0.74	2	1	2	1	1	1	0	1	1	4	1	1	0	1	1	2	3	28.3751	2	0	2
0	309.734	0	68.7	1	4.3	6.8	#NULL!	84	163.8	63.6	148.667	79.3333	5.71	1.38	4.35273	0.73	9	1	2	1	0	1	0	0	1	2	2	1	0	0	1	2	3	23.7044	1	0	2
1	309.734	0	68.3	1	5.6	10.6	#NULL!	94.2	163	70	131.333	81.3333	5.16	1.37	3.76727	0.77	1	1	1	2	1	1	1	0	1	4	1	1	1	0	1	2	4	26.3465	1	1	3
0	309.734	0	69.5	1	6.3	6.5	#NULL!	103.2	162.5	85.5	140.667	90.6667	6.47	2.49	4.48818	0.85	#NULL!	1	2	1	1	1	1	1	1	5	1	1	1	1	1	2	2	32.3787	2	0	1
1	310.597	0	71	1	5.07	4.05	6.2	67.7	156.8	55.8	160.667	92.6667	5.23	0.75	3.79909	1.09	#NULL!	1	2	1	0	1	0	0	0	1	2	1	0	0	1	2	3	22.6956	1	1	1
0	312.185	0	73.8	1	8.38	#NULL!	#NULL!	93.3	166.7	68.1	148.667	79.3333	4.45	9.87	#NULL!	0.22	2	2	1	1	1	1	1	1	1	5	1	1	1	1	2	3	2	24.5062	1	1	1
0	312.185	0	72.3	1	5.74	6.05	#NULL!	82.45	158.7	60.1	140.667	84	3.77	1.83	2.10818	0.83	1	1	2	1	0	1	1	1	1	4	1	1	1	1	2	1	2	23.8628	2	0	4
0	313.836	0	62.8	2	5.9	7.7	#NULL!	92	166	77.5	120	70.6667	4.79	1.9	3.36636	0.56	2	1	2	2	1	0	1	1	1	4	1	0	1	1	1	1	2	28.1245	2	0	2
0	313.836	0	63.3	2	4.4	6.1	#NULL!	103	165	86	110.667	71.3333	3.6	1	2.57545	0.57	1	1	2	2	1	0	0	0	1	2	2	0	0	0	1	2	3	31.5886	2	0	3
1	313.836	0	63.2	2	8.1	#NULL!	#NULL!	78	158	56.5	119.333	60.6667	4.24	0.99	2.78	1.01	1	1	1	2	0	0	1	0	1	2	2	0	1	0	1	1	1	22.6326	2	0	3
1	313.836	0	63.2	2	5.3	6.7	#NULL!	99	157	62	130.667	81.3333	3.38	1.24	1.93636	0.88	1	1	2	2	1	1	0	0	1	3	1	1	0	0	1	1	2	25.1532	2	0	3
0	313.836	0	60.9	2	2.7	5.7	#NULL!	87	156	57	138	80.6667	4.3	2.62	2.53909	0.57	#NULL!	1	2	2	1	1	0	1	1	4	1	1	0	1	1	1	3	23.4221	2	0	2
0	313.836	0	60.6	2	5.1	5.6	#NULL!	91	163	61.5	129.333	90	4.8	2.24	3.05182	0.73	#NULL!	1	2	1	1	1	0	1	1	4	1	1	0	1	1	1	2	23.1473	2	0	3
1	314.242	0	59.1	1	4.95	#NULL!	#NULL!	66	153	45.9	130.667	85.3333	4.38	0.43	2.57455	1.61	#NULL!	1	2	2	0	1	0	0	0	1	2	1	0	0	1	1	1	19.6078	2	0	3
0	315.758	0	71.7	2	5.03905	5.68097	#NULL!	77.2	146.8	44.7	168	96.6667	5.05	1.56	2.99091	1.35	#NULL!	1	2	1	0	1	0	0	0	1	2	1	0	0	2	1	1	20.7422	2	0	3
0	315.758	0	71.8	2	5.44909	5.02546	#NULL!	78.2	143.4	52.3	208	104.667	4.42	0.87	2.46455	1.56	#NULL!	1	2	1	0	1	0	0	0	1	2	1	0	0	2	1	2	25.4333	2	0	4
0	315.873	0	63.6	2	5.48	#NULL!	#NULL!	72.4	155	45.2	160.667	76	4.98	1.36	3.34182	1.02	#NULL!	1	2	1	0	1	0	0	1	2	2	1	0	0	2	2	1	18.8137	2	1	1
1	315.873	0	62.9	2	5.665	4.785	#NULL!	78.3	157.5	51.6	139.333	81.3333	5.81	1.98	3.49	1.42	#NULL!	1	2	1	0	1	1	1	0	3	1	1	1	1	2	1	1	20.8012	2	0	3
1	315.873	0	62.3	2	11.76	#NULL!	#NULL!	100	158	74	144.667	81.3333	2.95	0.99	1.65	0.85	#NULL!	1	1	1	1	1	1	0	1	4	1	1	1	0	2	1	3	29.6427	2	0	1
1	315.873	0	62.2	2	6.165	7.425	#NULL!	93.55	152.5	61.2	152	85.3333	6.66	1.86	4.13455	1.68	#NULL!	1	2	1	1	1	1	1	0	4	1	1	1	1	2	1	2	26.3155	2	0	4
0	315.873	0	62	2	5.39	2.48	#NULL!	73.35	156	49.8	151.333	103.333	4.1	1.21	2.48	1.07	1	1	2	1	0	1	0	0	1	2	2	1	0	0	2	1	2	20.4635	2	0	4
0	315.873	0	61.9	2	6.74	7.26	#NULL!	92.5	150	68.4	169.333	102	5.52	1.27	3.78273	1.16	1	1	2	1	1	1	1	0	1	4	1	1	1	0	2	1	2	30.4	2	0	1
0	315.873	0	63.4	2	5.9	6.01	#NULL!	89.2	162.5	74	171.333	104	5.6	0.9	3.60091	1.59	1	1	2	1	1	1	1	0	0	3	1	1	1	0	2	1	2	28.0237	2	0	4
0	316.154	0	66.8	2	6.55	10.075	#NULL!	79.6	147	57.7	122.667	82	4.01	0.86	1.92909	1.69	2	1	2	2	0	0	1	1	0	2	2	0	1	0	2	1	2	26.7018	2	0	1
0	316.154	0	66	2	5.76	4.53	#NULL!	92.8	159.5	71.2	156.667	96	5.01	1.45	3.00091	1.35	#NULL!	1	2	1	1	1	1	0	0	3	1	1	1	0	2	1	2	27.9871	2	0	2
0	316.154	0	65	2	5.78	5.87	#NULL!	96	158	70.5	155.333	84	5.17	1.68	3.08636	1.32	#NULL!	1	2	1	1	1	1	0	0	3	1	1	1	0	2	1	2	28.2407	2	0	4
1	316.154	0	68.3	2	5.18	7.5	#NULL!	90.5	150.5	61.5	130.667	78	5.67	2.2	3.31	1.36	1	1	2	1	1	1	0	1	0	3	1	1	0	1	2	1	1	27.152	2	0	1
1	316.154	0	67.1	2	5.27	5.65	#NULL!	67.8	149	47	154	84	4.57	1.43	2.58	1.34	#NULL!	1	2	1	0	1	0	0	0	1	2	1	0	0	2	1	2	21.1702	2	0	3
0	316.154	0	69.7	2	6.12	6.8	#NULL!	108.4	140	72.1	177.333	96.6667	5.92	3.46	3.07727	1.27	#NULL!	1	2	1	1	1	1	1	1	5	1	1	1	1	2	1	1	36.7857	2	0	1
0	317.4	0	56	1	5.49	4.29	#NULL!	77.4	183.5	68.4	140	100	5.1	0.68	3.52091	1.27	#NULL!	1	2	1	0	1	0	0	0	1	2	1	0	0	2	1	2	20.3135	1	1	2
0	317.4	0	58.4	1	5.55	3.04	#NULL!	90.45	169.2	74.1	140	86.6667	4.02	0.76	2.41455	1.26	1	1	2	1	1	1	0	0	0	2	2	1	0	0	2	1	2	25.8832	1	1	3
0	317.4	0	56.7	1	6.01	4.48	#NULL!	96.65	172.8	74.6	154	94	3.95	2.24	2.14182	0.79	#NULL!	1	2	1	1	1	1	1	1	5	1	1	1	1	2	2	4	24.9834	2	0	1
0	317.4	0	57	1	6.04	4.96	#NULL!	88.15	170.2	67.1	200	115.333	5.04	0.73	3.44818	1.26	#NULL!	1	2	1	0	1	1	0	0	2	2	1	1	0	2	2	3	23.1635	1	0	4
1	317.453	0	63.2	1	6.79	4.84	5.9	86.9	170.4	72	126.667	82.6667	4.72	0.75	3.28909	1.09	1	1	2	2	0	0	1	0	0	1	2	0	1	0	1	1	3	24.7967	2	0	2
1	317.453	0	62.4	1	5.115	4.475	5.9	64.8	161	48.6	128	75.3333	5.1	0.68	3.55091	1.24	#NULL!	1	2	2	0	0	0	0	0	0	2	0	0	0	1	1	2	18.7493	2	0	1
0	317.453	0	60.5	1	5.91	4.09	6.2	86.7	162.8	64.8	108.667	80.6667	6.27	0.54	4.22455	1.8	#NULL!	1	2	2	0	0	1	0	0	1	2	0	1	0	1	1	1	24.4493	1	1	1
0	317.453	0	60.1	1	3.43	3.68	5.5	70.3	163.8	52.5	126.667	78.6667	4.49	0.84	2.74818	1.36	1	1	2	2	0	0	0	0	0	0	2	0	0	0	1	1	2	19.5673	1	0	3
0	317.746	0	62.3	2	5.95	6.71	#NULL!	80.8	160	62.9	152	91.3333	4.91	0.91	2.94636	1.55	#NULL!	1	2	1	0	1	1	0	0	2	2	1	1	0	2	2	2	24.5703	2	0	4
0	317.746	0	60.8	2	4.89	4.3	#NULL!	73.6	156	55	115.333	74	4.84	0.97	3.16909	1.23	#NULL!	1	2	2	0	0	0	0	1	1	2	0	0	0	2	2	3	22.6003	2	0	4
0	317.883	0	63.3	1	4.59	#NULL!	#NULL!	82	182	68.5	177.333	125.333	5.33	0.8	3.57636	1.39	#NULL!	1	2	1	0	1	0	0	0	1	2	1	0	0	1	1	2	20.6799	2	0	1
0	317.883	0	60.4	1	5.73	#NULL!	#NULL!	109	171.2	81.9	120	80	3.43	2.59	1.41273	0.84	#NULL!	1	2	2	1	0	1	1	1	4	1	0	1	1	1	1	1	27.9432	1	0	3
0	320.754	0	46.7	2	3.92	#NULL!	#NULL!	68.6	153.1	50	100.667	71.3333	4.97	0.43	3.10455	1.67	#NULL!	1	2	2	0	0	0	0	0	0	2	0	0	0	1	1	1	21.3314	2	0	1
1	321.044	0	55.9	2	3.85	#NULL!	#NULL!	58.1	154.4	35.5	118.667	83.3333	4.99	1.25	2.65182	1.77	#NULL!	1	2	1	0	1	0	0	0	1	2	0	0	0	1	1	2	14.8913	2	0	3
1	321.044	0	59.6	2	3.93	#NULL!	#NULL!	79	150.5	51.3	108.667	78	4.13	1.05	1.98273	1.67	#NULL!	1	2	2	0	0	0	0	0	0	2	0	0	0	1	1	2	22.6488	2	0	3
0	321.044	0	59	2	4.61	#NULL!	#NULL!	79	158.9	62.5	148.667	90.6667	4.25	1.63	2.38909	1.12	1	1	2	1	0	1	0	0	1	2	2	1	0	0	1	1	1	24.7532	2	1	1
0	321.044	0	55.7	2	3.4	#NULL!	#NULL!	85	150.1	59.4	117.333	70.6667	3.92	1.13	2.17636	1.23	1	1	2	2	1	0	0	0	1	2	2	0	0	0	1	1	1	26.3648	2	0	3
1	321.044	0	58.7	2	5.18	#NULL!	#NULL!	95.1	165.7	77.5	158.667	98	5.51	2.54	3.27545	1.08	#NULL!	1	2	1	1	1	0	1	1	4	1	1	0	1	1	1	2	28.2265	2	0	1
1	321.044	0	59.7	2	7.27	#NULL!	#NULL!	99.8	163.3	74.2	142.667	92.6667	7.27	2.74	4.79455	1.23	1	1	1	1	1	1	1	1	1	5	1	1	1	1	1	2	2	27.8248	2	2	1
0	321.82	0	69.8	2	5.86	4.8	#NULL!	73.2	150.2	48.3	117.333	78	4.75	1.03	2.72182	1.56	1	1	2	2	0	0	1	0	0	1	2	0	1	0	2	1	1	21.4095	2	0	3
0	321.82	0	68.6	2	5.69	6.11	#NULL!	78.2	154.3	55.5	150.667	91.3333	3.97	4.29	0.98	1.04	2	1	2	1	0	1	1	1	1	4	1	1	1	1	2	1	1	23.311	2	1	3
0	321.82	0	67.3	2	6.56	8.2	#NULL!	76.8	149.5	53.5	168	100.667	6.52	0.79	4.23091	1.93	#NULL!	1	2	1	0	1	1	0	0	2	2	1	1	0	2	1	1	23.9371	2	0	2
1	321.82	0	65.1	2	5.8	5.52	#NULL!	89.3	159	64.5	146	80	7.01	2.03	4.01727	2.07	1	1	2	1	1	1	1	1	0	4	1	1	1	1	2	1	2	25.5132	2	0	2
1	321.82	0	67.3	2	6.21	#NULL!	#NULL!	93.3	160	66.7	110	68.6667	4.94	3.45	2.14182	1.23	1	1	1	2	1	0	1	1	1	4	1	0	1	1	2	1	3	26.0547	2	0	4
1	321.82	0	65.1	2	4.86	8.2	#NULL!	82.3	156.5	59.2	126	68.6667	6.8	3.66	3.66636	1.47	#NULL!	1	2	2	0	0	0	1	0	1	2	0	0	1	2	2	1	24.1709	2	0	3
0	321.82	0	65.8	2	8.96	14.505	#NULL!	67.4	144.1	42.9	150.667	82	5.02	1.29	2.62364	1.81	#NULL!	1	1	1	0	1	1	0	0	2	2	1	1	0	2	1	1	20.66	2	0	3
0	321.82	0	68.3	2	5.34	7.21	#NULL!	84.2	150.7	52.7	119.333	72	4.8	1.36	2.84182	1.34	1	2	2	1	0	1	0	0	0	1	2	0	0	0	2	2	2	23.2051	2	0	2
0	322.224	0	65.9	2	5.1	9.8	#NULL!	95	157.1	66.5	140.667	90.6667	7.26	3.64	5.02545	0.58	#NULL!	1	2	1	1	1	0	1	1	4	1	1	0	1	1	2	2	26.9444	2	0	1
0	322.224	0	65.2	2	4.8	#NULL!	#NULL!	83	161.3	66.5	109.333	69.3333	4.66	1.37	3.07727	0.96	1	1	2	2	0	0	0	0	1	1	2	0	0	0	1	2	2	25.5595	2	0	2
1	322.224	0	68.1	2	6.2	#NULL!	#NULL!	102	153.2	66.5	139.333	87.3333	3.47	1.68	2.04636	0.66	#NULL!	1	1	2	1	1	1	0	1	4	1	1	1	0	1	1	2	28.3338	2	0	1
1	322.224	0	67	2	5.1	6.4	#NULL!	101	161	71.2	140.667	81.3333	4.47	3.4	2.35455	0.57	1	1	2	1	1	1	0	1	1	4	1	1	0	1	1	1	4	27.4681	2	0	3
1	322.224	0	66.4	2	5.2	6.3	#NULL!	87	156	65.7	119.333	79.3333	5.17	1.81	3.59727	0.75	1	1	2	2	1	0	0	1	1	3	1	0	0	1	1	1	2	26.997	2	0	3
1	322.224	0	68.5	2	6.8	7.3	#NULL!	69	158.8	42.1	161.333	91.3333	5.96	1.2	3.67455	1.74	#NULL!	1	2	1	0	1	1	0	0	2	2	1	1	0	1	1	1	16.6948	2	0	2
1	322.224	0	69	2	4.5	5.5	#NULL!	81	151.1	54.3	130.667	80.6667	4.23	0.81	3.05182	0.81	#NULL!	2	2	2	0	1	0	0	1	2	2	1	0	0	1	1	3	23.7832	2	0	1
0	322.224	0	68.7	2	3.9	6.8	#NULL!	97.6	158	77	141.333	90	3.78	0.84	2.54818	0.85	#NULL!	1	2	1	1	1	0	0	1	3	1	1	0	0	1	1	2	30.8444	2	0	3
0	322.224	0	65.8	2	5.1	7.7	#NULL!	96	157	70.2	129.333	79.3333	4.75	3.79	2.36727	0.66	#NULL!	1	2	2	1	0	0	1	1	3	1	0	0	1	1	1	2	28.4799	2	0	3
0	322.381	0	66.9	2	5.11729	7.23829	#NULL!	65.1	147.7	34.2	109.333	65.3333	4.46	2.22	2.21091	1.24	#NULL!	1	2	2	0	0	0	1	1	2	2	0	0	1	2	1	1	15.6771	1	0	2
1	322.381	0	69.4	2	6.01975	6.52545	#NULL!	63.05	148.9	37.7	147.333	70.6667	4.69	0.92	2.50182	1.77	#NULL!	1	2	1	0	1	1	0	0	2	2	1	1	0	2	1	2	17.004	2	0	4
0	322.381	0	69.9	2	5.11505	5.12955	#NULL!	64.5	149.9	34.3	120	69.3333	4.84	1.12	3.01091	1.32	#NULL!	1	2	1	0	1	0	0	0	1	2	0	0	0	2	1	2	15.2648	2	0	4
0	322.381	0	69	2	5.14984	#NULL!	#NULL!	76.2	140.1	41	109.333	48	2.64	0.92	1.28182	0.94	#NULL!	1	2	2	0	0	0	0	1	1	2	0	0	0	2	1	1	20.8885	2	0	1
1	322.95	0	52.1	2	4.6	#NULL!	#NULL!	90	155.5	66	120	80.6667	4.02	1.46	1.93636	1.42	9	1	2	2	1	0	0	0	0	1	2	0	0	0	1	1	1	27.295	2	2	1
1	322.95	0	52.7	2	5.08	#NULL!	#NULL!	81	148.1	53.5	119.333	78.6667	4.87	1.93	2.82273	1.17	#NULL!	1	2	2	0	0	0	1	1	2	2	0	0	1	1	1	1	24.3918	2	0	3
1	322.95	0	52.7	2	4.81	#NULL!	#NULL!	81.8	151.5	55.8	117.333	80	4.61	1.46	2.92636	1.02	#NULL!	1	2	2	0	0	0	0	1	1	2	0	0	0	1	1	2	24.3113	2	0	3
0	322.95	0	53.7	2	4.31	#NULL!	#NULL!	98.3	148.3	67.4	130	89.3333	7.06	2.04	4.80273	1.33	1	1	2	1	1	1	0	1	0	3	1	1	0	1	1	1	1	30.6463	2	1	1
0	322.95	0	54.6	2	4.89	#NULL!	#NULL!	104.2	151.7	67.5	121.333	51.3333	4.05	0.71	2.47727	1.25	#NULL!	1	2	2	1	0	0	0	1	2	2	0	0	0	1	2	1	29.3314	2	0	2
0	324.01	0	72.5	1	5.7	5.7	#NULL!	78.3	174.2	60.9	118.667	76.6667	5.38	1	3.86545	1.06	#NULL!	1	2	2	0	0	1	0	0	1	2	0	1	0	1	1	1	20.0688	2	0	1
0	324.068	0	70.9	1	6.58	6.66	#NULL!	87	173	73.2	122	78	5.25	3.08	3.05	0.8	1	1	2	1	0	1	1	1	1	4	1	0	1	1	2	2	3	24.4579	2	0	1
0	324.957	0	68	1	5.7	7.9	#NULL!	90	159	64	120.667	79.3333	8.64	2.2	6.08	1.56	1	1	2	1	1	1	1	1	0	4	1	0	1	1	1	1	3	25.3155	1	0	1
0	324.957	0	66.5	1	3.8	5.3	#NULL!	87.8	160.5	47.5	158.667	99.3333	5.43	2.55	3.42091	0.85	#NULL!	1	2	1	0	1	0	1	1	3	1	1	0	1	1	1	1	18.4393	1	0	2
0	324.957	0	66.6	1	6.1	6.7	#NULL!	90.5	163	58	140.667	90.6667	5.16	1.6	3.52273	0.91	#NULL!	1	2	1	1	1	1	0	1	4	1	1	1	0	1	1	1	21.83	1	1	3
0	324.957	0	66.8	1	5.8	7.2	#NULL!	92	165	58	140.667	90.6667	4.8	3.72	2.57909	0.53	1	1	2	1	1	1	1	1	1	5	1	1	1	1	1	1	3	21.3039	1	0	1
0	324.957	0	69.5	1	6.4	10.4	#NULL!	84	169	59	161.333	100.667	5.29	1.79	3.25636	1.22	#NULL!	1	2	1	0	1	1	1	0	3	1	1	1	1	1	1	3	20.6575	1	0	3
0	325.294	0	70.5	2	9.1	9.5	#NULL!	80	160	53	105.333	60	5.94	1.93	4.07273	0.99	#NULL!	1	1	2	0	0	1	1	1	3	1	0	1	1	1	1	1	20.7031	2	0	3
0	325.294	0	73.7	2	#NULL!	#NULL!	#NULL!	97	153	63	144.667	90	3.66	2.79	1.81182	0.58	1	1	1	1	1	1	1	1	1	5	1	1	#NULL!	1	1	1	1	26.9127	2	0	2
0	325.622	0	67.6	1	4.18	6.25	5.4	94.1	167.7	74.4	114	68.6667	4.5	1.67	2.43091	1.31	1	1	2	2	1	0	0	0	0	1	2	0	0	0	1	2	2	26.4549	2	1	2
1	325.622	0	69.2	1	3.85	6.83	5.7	90.4	166.3	63.5	134.667	65.3333	4.17	1.46	2.75636	0.75	1	1	2	1	1	1	0	0	1	3	1	1	0	0	1	1	3	22.9609	1	0	1
0	327.78	0	52.6	2	4.8	#NULL!	#NULL!	83	158	53.3	118.667	78	4.93	1.57	3.35636	0.86	1	1	2	1	0	1	0	0	1	2	2	0	0	0	1	1	3	21.3507	2	0	2
0	327.78	0	54.7	2	2.4	4.6	#NULL!	88	147.3	61.5	140	81.3333	4.96	2.11	3.34091	0.66	2	1	2	1	1	1	0	1	1	4	1	1	0	1	1	2	3	28.3446	2	0	2
0	327.78	0	53	2	5.7	5.8	#NULL!	80	160.9	56.5	106	70.6667	4.49	1.04	3.31727	0.7	#NULL!	1	2	2	0	0	1	0	1	2	2	0	1	0	1	1	4	21.8241	2	0	1
0	327.78	0	53.5	2	5.4	6.5	#NULL!	85	151	60.4	134.667	80.6667	5.28	1.32	3.69	0.99	1	1	2	2	1	1	0	0	1	3	1	1	0	0	1	2	4	26.4901	2	0	2
0	327.78	0	51.1	2	3.7	4.5	#NULL!	81	162.6	58.7	109.333	70	4.11	1.03	2.92182	0.72	#NULL!	1	2	2	0	0	0	0	1	1	2	0	0	0	1	2	3	22.2023	2	0	3
1	327.78	0	52.4	2	3	4.6	#NULL!	107	164	90.5	178	80.6667	4.58	2.51	2.68909	0.75	#NULL!	1	2	1	1	1	0	1	1	4	1	1	0	1	1	1	4	33.6481	2	0	2
1	327.78	0	51.5	2	6.8	7.1	#NULL!	83	161.4	51.6	81.3333	60.6667	6.8	1.59	5.51727	0.56	1	1	2	2	0	0	1	0	1	2	2	0	1	0	1	1	4	19.8081	2	0	2
0	327.78	0	53.4	2	4.8	5.7	#NULL!	81	155.5	55	137.333	78.6667	5.62	0.69	3.92636	1.38	#NULL!	1	2	2	0	1	0	0	0	1	2	1	0	0	1	1	2	22.7458	2	0	2
0	327.78	0	50.4	2	5.8	6.2	#NULL!	91	166.2	76	121.333	80	4.85	1.16	3.82273	0.5	1	1	2	2	1	0	1	0	1	3	1	0	1	0	1	1	4	27.5139	2	0	3
0	327.78	0	54.2	2	5.5	6.1	#NULL!	74	158.5	55.8	143.333	70.6667	4.71	0.61	3.25273	1.18	1	1	2	1	0	1	0	0	1	2	2	1	0	0	1	1	3	22.2114	2	0	2
0	327.78	0	54.1	2	10.4	#NULL!	#NULL!	80	147.5	56.1	120.667	80	7.52	4.94	#NULL!	0.74	#NULL!	1	1	2	0	0	1	1	1	3	1	0	1	1	1	1	4	25.7857	2	0	1
0	328.98	0	70.8	2	5.23017	#NULL!	#NULL!	71	142.2	40.9	96.6667	66.6667	4.62	1.4	2.25364	1.73	#NULL!	1	2	2	0	0	0	0	0	0	2	0	0	0	2	1	1	20.2267	1	0	3
0	328.98	0	73.9	2	5.19254	#NULL!	#NULL!	73.1	150.3	44.4	116.667	68.6667	4.3	1.22	2.19545	1.55	#NULL!	1	2	2	0	0	0	0	0	0	2	0	0	0	2	1	1	19.6546	2	0	1
0	328.98	0	73	2	5.71932	#NULL!	#NULL!	80.5	146.2	49.4	168.667	101.333	5.03	1.68	2.86636	1.4	#NULL!	1	2	1	0	1	1	0	0	2	2	1	1	0	2	1	2	23.1117	2	0	4
1	328.98	0	70.3	2	5.63538	5.82348	#NULL!	80.85	153.4	51	117.333	76.6667	4.59	1.44	2.43545	1.5	#NULL!	1	2	1	0	1	1	0	0	2	2	0	1	0	2	1	2	21.673	2	1	4
0	328.98	0	72.1	2	5.11505	#NULL!	#NULL!	56.5	142	31.7	126	66	5.95	2.33	3.43091	1.46	#NULL!	1	2	2	0	0	0	1	0	1	2	0	0	1	2	1	1	15.7211	2	0	1
0	329.237	0	61	2	6.27	6.89	#NULL!	89.1	147.3	62.3	108	68.6667	4.46	0.66	2.73	1.43	#NULL!	1	2	2	1	0	1	0	0	2	2	0	1	0	2	1	2	28.7133	2	0	4
0	329.237	0	62.9	2	8.21	7.63	#NULL!	79.5	153.2	52.2	136	76.6667	4.84	0.88	2.92	1.52	#NULL!	1	1	2	0	1	1	0	0	2	2	1	1	0	2	1	1	22.2409	2	0	2
0	329.237	0	60.1	2	5.51	3.5	#NULL!	81.5	152	62	134	88	4.91	0.91	2.69636	1.8	#NULL!	1	2	2	0	1	0	0	0	1	2	1	0	0	2	1	1	26.8352	2	1	1
0	329.237	0	61.6	2	16.35	#NULL!	#NULL!	94.4	163.4	70	123.333	82.6667	6.7	10.62	#NULL!	1.02	2	1	1	1	1	1	1	1	1	5	1	0	1	1	2	1	2	26.2177	2	0	2
1	329.237	0	60.7	2	5.47	5.86	#NULL!	81.2	157.4	62.5	132	84	4.9	1.25	3.29182	1.04	#NULL!	1	2	1	0	1	0	0	1	2	2	1	0	0	2	1	2	25.2273	2	0	1
1	329.237	0	60.6	2	11.34	#NULL!	#NULL!	87.2	162.5	63.5	178.667	96	4.75	1.3	2.88909	1.27	2	1	1	1	1	1	1	1	1	5	1	1	1	0	2	1	1	24.0473	2	0	4
0	329.237	0	60.9	2	6.92	#NULL!	#NULL!	96.3	156.8	77.9	142	92	7.11	1.62	5.03364	1.34	2	1	1	1	1	1	1	1	0	4	1	1	1	0	2	1	2	31.6844	2	0	4
0	329.403	0	47.1	2	5.59	7.8	#NULL!	69.4	159.2	48.1	120	70.6667	4.65	1.07	2.79364	1.37	#NULL!	1	2	2	0	0	0	0	0	0	2	0	0	0	2	3	4	18.9784	2	0	2
0	329.426	0	51.2	2	5.18	4.69	#NULL!	89.35	162	70.1	130	80.6667	3.87	1.11	2.07545	1.29	1	1	2	1	1	1	0	0	0	2	2	1	0	0	2	2	2	26.7109	2	0	3
1	329.426	0	54.2	2	4.66	3.48	#NULL!	66.5	163.1	52.1	169.333	90	3.44	0.88	1.5	1.54	#NULL!	1	2	1	0	1	0	0	0	1	2	1	0	0	2	2	2	19.5853	2	0	1
0	329.426	0	50.1	2	4.8	5.58	#NULL!	85.35	160.4	71.3	150.667	100.667	6.03	1.11	3.82545	1.7	#NULL!	1	2	1	1	1	0	0	0	2	2	1	0	0	2	1	3	27.7128	2	0	2
0	329.426	0	53.4	2	6.25	5.68	#NULL!	87.05	151	64.5	130.667	80.6667	4.75	1.47	3.13182	0.95	2	1	2	1	1	1	1	1	1	5	1	1	1	0	2	2	4	28.2882	2	0	3
0	331.161	0	63.5	1	6.9	#NULL!	#NULL!	97.4	168.2	73.3	130.667	80.6667	5.89	3.52	3.73	0.56	#NULL!	1	1	1	1	1	1	1	1	5	1	1	1	1	1	1	2	25.9091	2	0	1
0	331.161	0	62.1	1	5.1	5.8	#NULL!	92.3	171.3	69.2	110.667	80.6667	6.08	2.22	4.31091	0.76	1	1	2	2	1	0	0	1	1	3	1	0	0	1	1	2	5	23.5826	2	1	3
1	331.161	0	61.6	1	5.4	8.5	#NULL!	94.5	167.8	74	160.667	98.6667	4.25	1.72	2.99818	0.47	1	1	2	1	1	1	0	1	1	4	1	1	0	1	1	2	3	26.2814	1	1	1
1	331.161	0	61.7	1	5.3	#NULL!	#NULL!	98	169.1	84	129.333	78.6667	5.73	2.32	4.07545	0.6	1	1	2	2	1	0	0	1	1	3	1	0	0	1	1	1	3	29.376	1	1	1
0	331.161	0	60.1	1	4.5	7.4	#NULL!	88	178.6	73.3	120.667	70.6667	4.02	1.63	2.21909	1.06	#NULL!	1	2	2	0	0	0	0	0	0	2	0	0	0	1	3	3	22.9795	2	1	3
0	331.161	0	64.8	1	4.9	8	#NULL!	93	172	65.6	119.333	79.3333	3.27	1.11	2.12545	0.64	#NULL!	1	2	2	1	0	0	0	1	2	2	0	0	0	1	1	2	22.1741	2	0	3
0	331.382	0	62.4	1	6.63	12.29	#NULL!	99.75	163.2	79.7	136.667	90	4.76	3.04	2.46818	0.91	1	1	1	1	1	1	1	1	1	5	1	1	1	1	2	2	4	29.9239	2	0	2
1	331.382	0	60.9	1	5.75	#NULL!	#NULL!	94.35	173	83.3	166	92.6667	5.42	1.71	3.68273	0.96	2	1	1	1	1	1	1	1	1	5	1	1	1	1	2	2	3	27.8325	1	0	3
1	331.458	0	59.4	2	5.29541	5.59599	#NULL!	69.2	147.5	38.5	115.333	62	5.32	0.92	3.00182	1.9	#NULL!	1	2	2	0	0	0	0	0	0	2	0	0	0	2	1	1	17.6961	1	0	4
0	331.752	0	47.4	2	5.6	5.9	#NULL!	79	156.5	65.4	117.333	77.3333	4.79	1.1	3.61	0.68	#NULL!	1	2	2	0	0	1	0	1	2	2	0	1	0	1	2	4	26.7023	2	0	2
0	331.752	0	45.4	2	5.2	5.6	#NULL!	77	150	50.4	89.3333	64	4.68	0.93	3.19727	1.06	#NULL!	1	2	2	0	0	0	0	1	1	2	0	0	0	1	1	2	22.4	2	0	1
0	331.752	0	45.1	2	5.6	6	#NULL!	90	158.9	72.1	116.667	74	4.25	2.01	2.71636	0.62	#NULL!	1	2	2	1	0	1	1	1	4	1	0	1	1	1	1	3	28.5553	2	0	2
1	331.752	0	45.2	2	4.8	5	#NULL!	80	161.5	67.7	108.667	70.6667	4.3	0.65	2.98455	1.02	#NULL!	1	2	2	0	0	0	0	1	1	2	0	0	0	1	1	3	25.9563	2	1	3
0	331.752	0	49	2	4.4	#NULL!	#NULL!	84	162	59.5	110	72	4.15	1.5	2.68818	0.78	#NULL!	1	2	2	0	0	0	0	1	1	2	0	0	0	1	1	4	22.6718	2	0	3
0	331.752	0	46.2	2	5.7	6	#NULL!	77	147	50	137.333	89.3333	4.39	1.14	2.79182	1.08	1	1	2	2	0	1	1	0	1	3	1	1	1	0	1	1	4	23.1385	2	0	2
0	332.993	0	63.2	1	5.06	#NULL!	#NULL!	99	166	85	148.667	100.667	5.46	1.19	3.64909	1.27	1	1	2	1	1	1	0	0	0	2	2	1	0	0	1	1	1	30.8463	2	0	3
1	332.993	0	62.9	1	6.17	#NULL!	#NULL!	112.3	174.6	92.3	138.667	89.3333	6.42	1.66	4.38545	1.28	#NULL!	1	2	2	1	1	1	0	0	3	1	1	1	0	1	3	2	30.277	2	0	1
0	332.998	0	55.2	2	5.7	8.7	#NULL!	96.2	150	69.3	170	98.6667	4.4	1.49	2.59273	1.13	#NULL!	1	2	1	1	1	1	0	1	4	1	1	1	0	2	1	3	30.8	2	0	4
0	332.998	0	55.8	2	4.66	5.8	#NULL!	87.1	164.3	68.9	128.667	88	5.03	2.5	2.87364	1.02	#NULL!	1	2	2	1	1	0	1	1	4	1	1	0	1	2	1	2	25.5237	2	0	1
0	332.998	0	58.7	2	#NULL!	#NULL!	#NULL!	75.15	158.1	53.3	98	60	5.09	1.08	3.22909	1.37	1	1	1	2	0	0	1	0	0	1	2	0	#NULL!	0	2	2	2	21.3237	2	0	2
1	332.998	0	58.3	2	4.66	5.48	#NULL!	73.55	155.8	53.2	120	70.6667	5.94	1.59	3.92727	1.29	1	1	2	2	0	0	0	0	0	0	2	0	0	0	2	2	3	21.9168	2	0	2
0	333.352	0	77.5	2	6.33	8.02	#NULL!	82	155.4	54.7	160.667	81.3333	4.89	1.22	2.88545	1.45	#NULL!	1	2	1	0	1	1	0	0	2	2	1	1	0	2	1	1	22.6509	2	0	3
0	333.352	0	76.9	2	7.43	8.09	#NULL!	88.2	152.2	57.5	149.333	85.3333	4.85	2.11	2.56091	1.33	1	1	1	1	1	1	1	1	0	4	1	1	1	1	2	1	2	24.8221	2	0	3
0	333.352	0	87.8	2	5.4	4.03	#NULL!	69.2	158.7	51	102.667	62.6667	3.75	0.99	1.72	1.58	1	1	2	1	0	1	0	0	0	1	2	0	0	0	2	3	1	20.2496	2	0	2
1	333.352	0	80.1	2	5.14	7.14	#NULL!	84.5	139.5	43.3	142.667	80	4.06	1.06	2.09818	1.48	1	1	2	1	1	1	0	0	0	2	2	1	0	0	2	1	1	22.2505	2	0	2
1	333.352	0	79.7	2	7.32	#NULL!	#NULL!	80.7	146.6	50.7	143.333	84.6667	5.22	1.33	3.01545	1.6	1	1	1	1	0	1	1	0	0	2	2	1	1	0	2	1	1	23.5907	2	2	1
0	333.352	0	81.7	2	5.48	7.14	#NULL!	84.2	143.5	47.7	125.333	70	6.59	3.45	3.21182	1.81	1	1	2	1	0	1	0	1	0	2	2	0	0	1	2	1	1	23.1641	2	0	2
0	337.523	0	55.8	2	5.62	6.75	6.1	84.6	151.6	52.1	137.333	77.3333	4.62	0.6	2.26727	2.08	#NULL!	1	2	1	1	1	1	0	0	3	1	1	1	0	1	1	2	22.6694	2	0	4
0	337.523	0	55.6	2	5.92	5.8	6.5	94.8	160	70.4	160.667	91.3333	3.84	3.37	1.74818	0.56	#NULL!	1	1	1	1	1	1	1	1	5	1	1	1	1	1	1	2	27.5	2	0	4
0	337.523	0	59.5	2	5.62	5.2	5.8	75	153.3	49	130.667	79.3333	4.44	0.75	3.20909	0.89	#NULL!	1	2	2	0	1	1	0	1	3	1	1	1	0	1	1	2	20.8503	2	0	4
1	337.523	0	57.3	2	5.79	4.11	6.6	82.6	154	57.5	175.333	79.3333	4.53	0.63	3.18364	1.06	1	1	1	1	0	1	1	0	1	3	1	1	1	0	1	1	2	24.2452	2	0	3
1	337.523	0	58.7	2	5.08	4.74	6.4	76.9	150.5	49	118	73.3333	6.24	0.54	4.73455	1.26	1	1	2	2	0	0	0	0	1	1	2	0	0	0	1	1	3	21.6333	2	0	3
1	337.523	0	56.7	2	2.56	7.62	6.3	83.4	142.5	50.5	133.333	72.6667	7.49	2.04	5.65273	0.91	#NULL!	1	2	2	0	1	0	1	1	3	1	1	0	1	1	1	3	24.8692	2	0	1
0	337.523	0	57.8	2	6.96	6.1	6.3	75.4	149	58.2	153.333	112.667	5.31	1.64	3.67455	0.89	#NULL!	1	2	1	0	1	1	0	1	3	1	1	1	0	1	1	2	26.215	2	0	2
0	337.624	0	61.6	1	6.12	10.21	#NULL!	100.05	163	74	137.333	99.3333	5.63	1.28	4.01818	1.03	#NULL!	1	2	1	1	1	1	0	0	3	1	1	1	0	2	1	3	27.852	2	0	1
0	337.624	0	63.7	1	7.62	15.41	#NULL!	95.05	156	66	122	74	6.06	1.64	4.33455	0.98	#NULL!	1	1	2	1	0	1	0	1	3	1	0	1	0	2	1	3	27.1203	1	0	4
1	337.624	0	63.5	1	#NULL!	#NULL!	#NULL!	78	166.7	55	117.333	74	6.18	1.27	4.47273	1.13	#NULL!	1	1	2	0	0	1	0	0	1	2	0	#NULL!	0	2	1	3	19.7921	1	1	3
1	337.624	0	60.9	1	5.4	10.32	#NULL!	74.1	161.5	52	124.667	85.3333	4.97	1.22	3.42545	0.99	#NULL!	1	2	2	0	1	0	0	1	2	2	1	0	0	2	2	3	19.9369	2	0	1
1	337.624	0	62.9	1	6.875	17.455	#NULL!	74.1	161.6	54.5	145.333	74	4.28	0.68	2.89091	1.08	1	1	1	1	0	1	1	0	0	2	2	1	1	0	2	2	4	20.8696	1	1	3
0	337.624	0	62.4	1	5.27	7.42	#NULL!	78	159	52.9	136	78	5.82	1.11	3.98545	1.33	#NULL!	1	2	2	0	1	0	0	0	1	2	1	0	0	2	1	3	20.9248	2	2	4
0	337.624	0	62.9	1	5.27	5.21	#NULL!	80.05	163.5	60.3	153.333	104	5.55	1.18	3.87364	1.14	#NULL!	1	2	1	0	1	0	0	0	1	2	1	0	0	2	1	3	22.557	1	2	1
0	337.876	0	71	1	4.94819	2.39507	#NULL!	75.2	153.4	34	90	56	3.84	0.88	2.26	1.18	#NULL!	1	2	2	0	0	0	0	0	0	2	0	0	0	2	1	2	14.4487	1	0	3
0	338.188	0	63.6	1	5.47	4.19	#NULL!	78.7	163.5	61.2	140.667	90	4.75	0.98	2.84455	1.46	1	1	2	1	0	1	0	0	0	1	2	1	0	0	2	1	2	22.8937	2	0	3
1	338.188	0	60.5	1	6.01	3.59	#NULL!	82.8	167.2	65.8	155.333	75.3333	6.28	2.4	3.95909	1.23	#NULL!	1	2	1	0	1	1	1	0	3	1	1	1	1	2	1	3	23.5371	1	0	3
0	339.1	0	61.1	1	5.89198	7.06254	#NULL!	81.5	162.1	57.5	149.333	101.333	6.6	1.57	3.91636	1.97	#NULL!	1	2	1	0	1	1	0	0	2	2	1	1	0	2	1	3	21.8827	2	1	4
0	339.27	0	59.8	2	6.03	5.33	#NULL!	62.05	153	42.2	106.667	64.6667	6.05	0.52	3.92364	1.89	#NULL!	1	2	2	0	0	1	0	0	1	2	0	1	0	2	1	4	18.0273	2	0	4
0	339.27	0	58.7	2	#NULL!	#NULL!	#NULL!	63.05	150	38.3	107.333	72	5.15	0.61	3.15273	1.72	#NULL!	1	1	2	0	0	1	0	0	1	2	0	#NULL!	0	2	2	3	17.0222	2	0	4
0	339.27	0	55.5	2	6.06	2.49	#NULL!	70.05	163	52	127.333	77.3333	5.75	0.84	3.85818	1.51	#NULL!	1	2	2	0	0	1	0	0	1	2	0	1	0	2	1	3	19.5717	2	0	4
0	339.27	0	59.3	2	5.14	6.09	#NULL!	64.05	153	44.2	116.667	68.6667	4.58	0.53	2.99909	1.34	#NULL!	1	2	2	0	0	0	0	0	0	2	0	0	0	2	1	3	18.8816	2	0	4
0	339.27	0	58.2	2	5.65	6.28	#NULL!	79.05	149	53	122.667	75.3333	5.67	0.96	4.06364	1.17	#NULL!	1	2	2	0	0	1	0	1	2	2	0	1	0	2	1	4	23.8728	2	0	4
1	339.27	0	59.2	2	5.005	5.14	#NULL!	77	156	48.5	152	85.3333	4.19	1.53	2.35455	1.14	#NULL!	1	2	1	0	1	0	0	1	2	2	1	0	0	2	1	4	19.9293	2	0	4
1	339.27	0	56.1	2	3.71	7.13	#NULL!	80.3	145.2	51.4	134.667	84.6667	5.49	0.91	3.85636	1.22	#NULL!	1	2	2	0	1	0	0	1	2	2	1	0	0	2	2	3	24.3798	2	0	1
0	339.27	0	59.6	2	4.55	8.2	#NULL!	67	140	38.5	117.333	69.3333	3.59	0.64	1.95909	1.34	#NULL!	1	2	2	0	0	0	0	0	0	2	0	0	0	2	1	2	19.6429	2	0	4
0	339.837	0	57.8	2	6.01	4.565	#NULL!	77.1	148.4	56.4	164.667	94	4.75	0.86	2.84909	1.51	2	1	2	1	0	1	1	1	0	3	1	1	1	0	2	1	3	25.6101	2	0	1
0	339.837	0	57.5	2	5.66	6.46	#NULL!	83.9	158.5	60.9	123.333	82.6667	4.45	2.55	2.04091	1.25	#NULL!	1	2	1	0	1	1	1	1	4	1	0	1	1	2	3	2	24.2415	2	0	3
0	339.837	0	58.3	2	6.06	4.99	#NULL!	86.3	161	63.4	132.667	78.6667	4.97	1.64	2.41455	1.81	1	1	2	2	1	1	1	0	0	3	1	1	1	0	2	2	1	24.4589	2	1	4
0	339.837	0	59.2	2	7.57	9.63	#NULL!	79.4	153	57	166	92.6667	2.88	1.05	1.15273	1.25	1	1	1	1	0	1	1	0	1	3	1	1	1	0	2	1	2	24.3496	2	0	2
0	339.837	0	55.5	2	7.42	#NULL!	#NULL!	82.7	151.5	61.8	124.667	90	6.23	2.01	3.65636	1.66	#NULL!	1	1	1	0	1	1	1	0	3	1	1	1	1	2	1	4	26.9255	2	0	1
1	339.837	0	58.7	2	5.08	6.24	#NULL!	81.4	149	57.1	128.667	84.6667	6.03	2.73	3.37909	1.41	1	1	2	2	0	1	0	1	0	2	2	1	0	1	2	1	2	25.7196	2	0	4
1	339.837	0	57.7	2	9.04	#NULL!	#NULL!	82.1	161	59.4	142	71.3333	4.36	0.8	2.27636	1.72	#NULL!	1	1	1	0	1	1	0	0	2	2	1	1	0	2	1	2	22.9158	2	0	3
1	339.837	0	56	2	5.69	7.71	#NULL!	85.5	162.5	67.3	151.333	86	4.02	1.18	2.06364	1.42	1	1	2	1	1	1	1	0	0	3	1	1	1	0	2	1	2	25.4864	1	1	3
0	339.837	0	55.9	2	7.37	#NULL!	#NULL!	85.4	157.1	52.5	126.667	83.3333	3.91	1.72	2.17818	0.95	#NULL!	1	1	2	1	0	1	1	1	4	1	0	1	1	2	1	2	21.2719	2	0	4
0	339.837	0	55.9	2	7.93	#NULL!	#NULL!	80.3	150.4	56	164	88.6667	4.54	1.42	2.68455	1.21	#NULL!	1	1	1	0	1	1	0	1	3	1	1	1	0	2	1	1	24.7567	2	0	4
0	339.837	0	58.8	2	8.57	8.45	#NULL!	80.5	160.5	63.3	141.333	88.6667	6.41	2.11	3.88091	1.57	#NULL!	1	1	1	0	1	1	1	0	3	1	1	1	1	2	1	2	24.5727	2	0	4
0	339.934	0	74.5	1	4.9	8.8	#NULL!	80	162	52	137.333	80	4.84	0.96	3.63364	0.77	#NULL!	1	2	2	0	1	0	0	1	2	2	1	0	0	1	1	1	19.8141	1	0	3
0	339.934	0	73	1	5.5	6.6	#NULL!	86.5	167	55.5	150.667	100.667	4.88	0.95	3.69818	0.75	#NULL!	1	2	1	0	1	0	0	1	2	2	1	0	0	1	1	2	19.9003	1	0	3
0	340.63	0	72.3	1	4.87	9	5.9	96.1	165.1	75.5	109.333	79.3333	5.38	1.94	3.34818	1.15	1	1	2	2	1	0	0	1	0	2	2	0	0	1	1	2	2	27.6983	2	1	2
1	341.419	0	73.7	2	5.31	#NULL!	#NULL!	98.3	150.7	70.9	128.667	88.6667	4.04	0.91	2.32636	1.3	#NULL!	1	2	2	1	1	0	0	0	2	2	1	0	0	1	2	1	31.2191	2	0	1
0	341.941	0	47.1	2	5.32	5.4	#NULL!	68.55	155.1	51	92.6667	60	3.97	1.2	2.32455	1.1	#NULL!	1	2	2	0	0	0	0	1	1	2	0	0	0	2	2	3	21.2005	2	0	2
0	341.941	0	49.5	2	6.01	6.81	#NULL!	75.45	150.1	52.9	118.667	78.6667	6.57	1.54	4.66	1.21	#NULL!	1	2	2	0	0	1	0	1	2	2	0	1	0	2	2	3	23.4798	2	1	3
0	341.941	0	46.1	2	5.32	5.86	#NULL!	80.15	158.7	59.1	130	79.3333	4.12	1	2.45545	1.21	#NULL!	1	2	2	0	1	0	0	1	2	2	1	0	0	2	2	4	23.4657	2	0	2
0	342.104	0	61.7	2	7.31	4.28	7.8	88.1	145.2	67	123.333	63.3333	4.73	0.88	3.33	1	#NULL!	1	1	2	1	0	1	0	1	3	1	0	1	0	1	2	2	31.7791	2	0	2
0	342.104	0	63.7	2	4.69	5.1	5.7	85	161.2	67.2	157.333	87.3333	4.05	0.38	2.76727	1.11	#NULL!	1	2	1	1	1	0	0	1	3	1	1	0	0	1	2	2	25.8606	2	0	1
0	342.104	0	60	2	4.8	5.7	6.3	77.4	146.8	48.2	116	78.6667	5.76	1.46	3.90636	1.19	#NULL!	1	2	2	0	0	0	0	1	1	2	0	0	0	1	2	2	22.3663	2	0	2
1	342.104	0	64.4	2	5.77	5.2	6.3	77	151	51	135.333	70.6667	6.41	1.15	4.44727	1.44	1	1	2	2	0	1	1	0	0	2	2	1	1	0	1	2	1	22.3674	2	0	3
1	342.104	0	64.2	2	4.005	4.42	6.2	72.5	146.6	44.5	139.333	89.3333	4.35	0.66	3.26	0.79	9	1	2	2	0	1	0	0	1	2	2	1	0	0	1	1	1	20.7058	2	0	2
1	342.104	0	61.4	2	5.6	4.33	5.8	70	153.2	46.5	117.333	91.3333	5.24	1.02	2.78636	1.99	2	1	2	1	0	1	1	1	0	3	1	1	1	0	1	2	1	19.8123	2	0	1
1	342.104	0	62.1	2	4.91	3.92	6.3	67.4	157.1	46.5	120.667	64	5.18	0.54	3.18455	1.75	#NULL!	1	2	2	0	0	0	0	0	0	2	0	0	0	1	1	2	18.8409	2	1	3
1	342.104	0	60.3	2	5.35	4.12	5.8	91.8	150.8	63.1	164	79.3333	5.77	0.92	3.92182	1.43	2	1	2	1	1	1	0	1	0	3	1	1	0	0	1	1	2	27.7477	2	1	3
1	342.104	0	60.5	2	4.91	5.34	6.1	75.8	144	48.6	162	90	5.4	0.97	3.68909	1.27	#NULL!	1	2	1	0	1	0	0	1	2	2	1	0	0	1	1	3	23.4375	2	0	3
0	342.104	0	62.4	2	5.58	6.62	5.8	83.9	154.9	61.2	116.667	70	5.04	2.03	3.45727	0.66	#NULL!	1	2	2	0	0	0	1	1	2	2	0	0	1	1	2	2	25.5064	2	0	1
0	342.104	0	60.9	2	4.82	5	6.3	79.4	150.4	55.5	136	70.6667	5.18	1.08	3.70909	0.98	#NULL!	1	2	2	0	1	0	0	1	2	2	1	0	0	1	1	2	24.5356	2	0	1
0	342.104	0	63.1	2	4.56	4.97	5.4	68	149.2	49.5	128	70	5.82	0.77	4.12	1.35	#NULL!	1	2	2	0	0	0	0	0	0	2	0	0	0	1	2	3	22.2366	2	1	1
0	342.104	0	63.2	2	5.6	4.31	6.4	72.1	151	55	162.667	102	5.77	1.14	4.05182	1.2	1	1	2	1	0	1	1	0	1	3	1	1	1	0	1	2	4	24.1217	2	0	1
0	343.408	0	78	1	5.93088	#NULL!	#NULL!	71.55	156.7	46.5	87.3333	57.3333	4.25	1.78	1.49091	1.95	#NULL!	1	2	2	0	0	1	1	0	2	2	0	1	1	2	1	2	18.9372	2	0	1
1	343.408	0	79.8	1	4.80188	5.07909	#NULL!	89.5	161	52.4	165.333	67.3333	3.81	1.23	2.39091	0.86	#NULL!	1	2	1	1	1	0	0	1	3	1	1	0	0	2	1	2	20.2153	2	0	3
0	343.997	0	68.1	1	4.23	4.24	#NULL!	97.15	167.3	77.7	138.667	83.3333	4.92	1.75	2.74455	1.38	2	1	2	2	1	1	0	1	0	3	1	1	0	1	2	1	4	27.7606	2	1	4
0	343.997	0	66.1	1	5.97	5.28	#NULL!	81.5	154.7	60.4	150	90	5.11	2.2	2.6	1.51	1	2	1	1	0	1	1	1	0	3	1	1	1	1	2	2	3	25.2381	2	0	1
0	345.476	0	64.2	1	4.66	5.88	#NULL!	85.7	172	73.2	144	88	5.45	0.47	3.75636	1.48	1	1	2	1	0	1	0	0	0	1	2	1	0	0	2	1	2	24.7431	1	0	4
0	345.476	0	60.2	1	5.53	4.62	#NULL!	87.5	177.5	74.9	170	110	4.63	4.65	#NULL!	1.14	#NULL!	1	2	1	0	1	0	1	0	2	2	1	0	1	2	1	3	23.7731	1	2	4
0	345.476	0	62.8	1	6.085	#NULL!	#NULL!	78.2	166.5	55.3	141.333	81.3333	5.2	1.24	3.23636	1.4	1	1	2	1	0	1	1	0	0	2	2	1	1	0	2	1	2	19.9479	2	2	3
0	345.476	0	64.2	1	5.675	4.85	#NULL!	96.6	161.5	67.9	168.667	93.3333	5.11	1.31	2.19455	2.32	1	1	2	1	1	1	1	0	0	3	1	1	1	0	2	2	3	26.033	1	2	3
1	345.476	0	60.6	1	6.105	6.215	#NULL!	89.2	168	77.3	141.333	90	5.25	2.14	2.77727	1.5	1	1	2	1	0	1	1	1	0	3	1	1	1	1	2	2	3	27.388	1	1	4
1	345.476	0	61.2	1	5.05	3.93	#NULL!	78.5	162	58.7	122	90	4.43	0.99	2.52	1.46	1	1	2	1	0	1	0	0	0	1	2	1	0	0	2	1	2	22.367	1	2	4
0	345.476	0	62.3	1	6.715	#NULL!	#NULL!	84.9	159.5	62	130	86	5.48	1.06	3.25818	1.74	2	1	2	1	0	1	1	1	0	3	1	1	1	0	2	2	3	24.3708	1	2	2
1	345.766	0	75.5	2	6.29	8.33	6.1	79	150.5	47.3	137.333	77.3333	5.63	0.86	4.26909	0.97	#NULL!	1	2	2	0	1	1	0	1	3	1	1	1	0	1	1	2	20.8828	2	1	2
0	345.766	0	80.4	2	5.81	5.28	5.9	68	153.2	45.5	154.667	86	6.05	1.3	4.30909	1.15	#NULL!	1	2	1	0	1	1	0	1	3	1	1	1	0	1	1	1	19.3863	2	0	2
0	346.606	0	69	2	4.26	#NULL!	#NULL!	81	154.5	49	113.333	75.3333	3.4	1.14	1.80182	1.08	1	1	2	2	0	0	0	0	1	1	2	0	0	0	1	2	3	20.5276	2	0	1
0	346.606	0	68.2	2	4.33	#NULL!	#NULL!	115	156	73.7	132	78	4.29	2.67	2.11636	0.96	1	1	2	1	1	1	0	1	1	4	1	1	0	1	1	2	2	30.2844	2	0	3
0	346.606	0	68.8	2	3.42	#NULL!	#NULL!	97	151	60	132.667	94.6667	4.7	2.26	2.37273	1.3	2	1	2	1	1	1	0	1	0	3	1	1	0	1	1	2	2	26.3146	2	0	3
0	346.606	0	65.3	2	5.67	#NULL!	#NULL!	100	166.4	85	156.667	77.3333	5.11	2.38	2.69818	1.33	9	1	2	1	1	1	1	1	0	4	1	1	1	1	1	2	3	30.6982	2	0	2
0	346.606	0	68.4	2	4.4	#NULL!	#NULL!	98	158.5	73.2	130	60	5.44	1.32	3.57	1.27	#NULL!	1	2	2	1	1	0	0	1	3	1	1	0	0	1	2	1	29.1375	2	0	1
0	346.606	0	65.6	2	4.34	#NULL!	#NULL!	90	160	73.5	130	90	5.39	1.12	3.41091	1.47	1	1	2	1	1	1	0	0	0	2	2	1	0	0	1	2	2	28.7109	2	0	1
0	346.606	0	67.6	2	5.085	#NULL!	#NULL!	119	157	88.5	120	72	4.77	2.7	2.50273	1.04	#NULL!	1	2	2	1	0	0	1	1	3	1	0	0	1	1	2	2	35.9041	2	0	1
0	346.606	0	65.7	2	4.21	#NULL!	#NULL!	95	164.5	72.8	146.667	85.3333	5.12	1.63	3.31909	1.06	9	1	2	1	1	1	0	0	1	3	1	1	0	0	1	2	2	26.9029	2	0	3
0	346.606	0	68.1	2	6.02	#NULL!	#NULL!	102	148	69.4	116	72	4.21	1.83	2.32818	1.05	2	1	1	2	1	0	1	1	1	4	1	0	1	1	1	2	1	31.6837	2	0	2
0	346.606	0	69.9	2	10.72	#NULL!	#NULL!	92	153.7	62	190	90	4.5	1.69	2.36182	1.37	#NULL!	1	1	1	1	1	1	0	0	3	1	1	1	0	1	2	1	26.2448	2	0	1
1	346.606	0	66.5	2	4.53	#NULL!	#NULL!	98	159.5	59.5	120	70	4.98	1.55	3.08545	1.19	#NULL!	1	2	1	1	1	0	0	1	3	1	0	0	0	1	2	3	23.3881	2	0	1
1	346.606	0	65.9	2	4.73	#NULL!	#NULL!	86	154	66	138.667	80	4.71	0.78	2.80545	1.55	2	1	2	1	1	1	0	1	0	3	1	1	0	0	1	2	4	27.8293	2	0	3
1	346.606	0	68.7	2	3.83	#NULL!	#NULL!	91	150	65.5	150	90	5.61	1.74	3.65909	1.16	#NULL!	1	2	1	1	1	0	1	1	4	1	1	0	1	1	2	2	29.1111	2	0	2
0	347.161	0	56.6	2	7.32	#NULL!	#NULL!	87.9	160	64.4	177.333	90	4	2.89	1.52636	1.16	1	1	1	1	1	1	1	1	1	5	1	1	1	1	2	1	1	25.1562	2	0	3
0	347.161	0	58.2	2	5.53	5.08	#NULL!	90.5	157.2	71.4	154.667	95.3333	4.97	0.86	3.10909	1.47	#NULL!	1	2	1	1	1	0	0	0	2	2	1	0	0	2	1	3	28.893	2	0	4
0	347.161	0	58.6	2	8.97	#NULL!	#NULL!	109	152.3	72.8	152.667	94	4.72	1.14	2.82182	1.38	1	1	1	1	1	1	1	0	0	3	1	1	1	0	2	1	2	31.3857	2	0	4
0	347.161	0	58.3	2	6.82	5.92	#NULL!	91.4	156	72.2	154	85.3333	5.16	2.8	2.53727	1.35	1	1	2	1	1	1	1	1	0	4	1	1	1	1	2	2	2	29.668	2	1	4
0	347.161	0	57.9	2	5.49	5.67	#NULL!	77.2	148	49	118	78	5.23	1.61	3.37818	1.12	1	1	2	2	0	0	0	0	1	1	2	0	0	0	2	1	1	22.3703	2	2	4
0	347.161	0	55.6	2	5.66	7	#NULL!	77.2	158.3	62.3	162.667	84	5.97	1.35	3.73636	1.62	#NULL!	1	2	1	0	1	1	0	0	2	2	1	1	0	2	1	3	24.8614	2	0	4
0	347.161	0	56.7	2	5.89	6.65	#NULL!	73.2	151	55.7	130	84.6667	5.49	0.93	3.31727	1.75	1	1	2	2	0	1	1	0	0	2	2	1	1	0	2	1	2	24.4288	2	0	4
0	347.161	0	55.9	2	5.75	#NULL!	#NULL!	55.4	147.8	38.8	124	77.3333	5.74	0.96	3.66364	1.64	1	1	2	2	0	0	1	0	0	1	2	0	1	0	2	1	4	17.7616	2	0	2
1	347.161	0	58.1	2	5.24	3.55	#NULL!	82.7	160.2	65.2	140.667	92	4.7	1.81	2.47727	1.4	1	1	2	1	0	1	0	1	0	2	2	1	0	1	2	2	2	25.4052	2	0	2
1	347.161	0	59.5	2	5.9	7.42	#NULL!	81.5	155.2	59.5	162	99.3333	5.27	1.43	3.25	1.37	#NULL!	1	2	1	0	1	1	0	0	2	2	1	1	0	2	1	1	24.7021	2	0	1
1	347.161	0	59.4	2	6.31	6.88	#NULL!	88.3	163.3	67.5	171.333	92	5.77	1.06	3.72818	1.56	1	1	2	1	1	1	1	0	0	3	1	1	1	0	2	2	2	25.3123	2	0	2
1	347.161	0	55.9	2	6.09	6.45	#NULL!	77.1	157.3	61.8	152	94	5.17	1.12	3.04091	1.62	1	1	2	1	0	1	1	0	0	2	2	1	1	0	2	1	2	24.9765	2	0	4
1	347.161	0	59	2	5.81	#NULL!	#NULL!	77.9	161.2	56.3	124.667	80	4.35	0.8	2.32636	1.66	1	1	2	2	0	0	1	0	0	1	2	0	1	0	2	2	2	21.666	2	0	4
1	347.161	0	55.9	2	5.67	5.39	#NULL!	80.5	170	61.8	148.667	92	4.26	5.08	#NULL!	1.06	#NULL!	1	2	1	0	1	1	1	1	4	1	1	1	1	2	1	1	21.3841	2	0	4
1	347.161	0	58.6	2	5.66	8.09	#NULL!	96.3	156.5	68	133.333	90.6667	5.67	1.49	3.42273	1.57	1	1	2	1	1	1	1	0	0	3	1	1	1	0	2	1	3	27.7639	2	2	4
0	347.161	0	59.3	2	5.24	4.74	#NULL!	68.8	152	46.5	132.667	80	5.13	1.01	2.70091	1.97	1	1	2	2	0	1	0	0	0	1	2	1	0	0	2	1	2	20.1264	1	0	1
0	347.161	0	59.3	2	6.14	4.63	#NULL!	70.6	155	51.2	116	70	5.1	1.17	2.66818	1.9	1	1	2	2	0	0	1	0	0	1	2	0	1	0	2	1	2	21.3111	2	0	4
0	347.425	0	73.7	2	6.16	#NULL!	#NULL!	84.55	153.7	57	114	62	4.64	3.1	2.30091	0.93	#NULL!	1	1	2	1	0	1	1	1	4	1	0	1	1	2	2	3	24.1283	2	0	2
0	347.425	0	73.3	2	5.02	5.13	#NULL!	81.9	168.2	66.4	140	82	4.11	1.4	2.55364	0.92	1	1	2	1	0	1	0	0	1	2	2	1	0	0	2	1	5	23.4702	2	0	2
0	347.437	0	62.2	1	5.7	7.1	#NULL!	96	170	73.5	139.333	80	5.4	1.25	3.96182	0.87	#NULL!	1	2	2	1	1	1	0	1	4	1	1	1	0	1	1	1	25.4325	2	0	3
0	348.148	0	63.1	1	4.17	15.25	4.9	88	166.5	64.8	150	99.3333	4.19	1.29	2.17364	1.43	#NULL!	1	1	1	0	1	0	0	0	1	2	1	0	0	1	2	2	23.3747	1	1	1
1	348.148	0	64.5	1	5.79	#NULL!	6.4	85.8	160.5	63.5	118	72.6667	4.77	8.16	#NULL!	0.45	1	1	1	2	0	0	1	1	1	3	1	0	1	1	1	1	3	24.6504	1	0	3
0	348.148	0	64.3	1	5.36	5.82	5.1	91	164.1	65.9	100	67.3333	5.56	0.65	3.64455	1.62	#NULL!	1	2	2	1	0	0	0	0	1	2	0	0	0	1	2	1	24.4719	1	0	1
0	348.148	0	61.8	1	4.43	7.45	5.6	101.1	167.4	73.6	150.667	89.3333	4.92	1.47	2.78182	1.47	1	1	2	1	1	1	0	0	0	2	2	1	0	0	1	2	4	26.2644	1	2	2
0	348.148	0	62	1	4.85	5.51	5.2	93.7	175.1	74.2	122	78	3.65	1	2.06545	1.13	1	1	2	2	1	0	0	0	0	1	2	0	0	0	1	1	5	24.2009	1	2	2
0	348.148	0	64.6	1	4.23	3.67	4.8	94.3	163.8	69.4	136.667	96.6667	3.78	1.11	2.36545	0.91	#NULL!	1	2	1	1	1	0	0	1	3	1	1	0	0	1	2	3	25.8661	2	1	3
0	348.148	0	62.1	1	3.9	5.76	5.5	90	159	61.4	136.667	88.6667	4.8	1.09	2.96455	1.34	#NULL!	1	2	1	1	1	0	0	0	2	2	1	0	0	1	2	2	24.287	2	1	3
0	350.476	0	65.5	1	4.94	5.04	#NULL!	76.6	163	57	112	78.6667	5.66	0.66	3.38	1.98	#NULL!	1	2	2	0	0	0	0	0	0	2	0	0	0	2	1	3	21.4536	2	2	4
0	350.476	0	66.3	1	5.27	5.36	#NULL!	67	168.5	53.3	111.333	73.3333	3.95	0.75	2.12909	1.48	#NULL!	1	2	2	0	0	0	0	0	0	2	0	0	0	2	2	4	18.7727	1	0	4
0	351.061	0	65.8	1	5.97	#NULL!	#NULL!	79	167	59.3	156.667	80	4.29	0.59	1.92182	2.1	#NULL!	1	2	1	0	1	1	0	0	2	2	1	1	0	2	1	2	21.2629	1	2	1
0	351.061	0	67.2	1	5.67	5.06	#NULL!	97.3	160.6	79	135.333	75.3333	3.78	1.03	2.17182	1.14	1	1	2	2	1	1	1	0	0	3	1	1	1	0	2	2	3	30.6292	1	2	2
1	351.061	0	65.3	1	5.84	#NULL!	#NULL!	82.55	158.6	67.5	210	97.3333	5	2.62	2.21909	1.59	#NULL!	1	2	1	0	1	1	1	0	3	1	1	1	1	2	1	2	26.8347	1	2	4
0	351.061	0	68.9	1	4.6	#NULL!	#NULL!	75.8	161.5	53.2	114	69.3333	2.82	0.54	1.51455	1.06	#NULL!	1	2	2	0	0	0	0	0	0	2	0	0	0	2	1	2	20.397	2	0	3
0	351.161	0	62.4	2	4.24	#NULL!	5.2	90.5	147.5	62	72.6667	52.6667	4.97	0.55	2.94	1.78	#NULL!	1	2	2	1	0	0	0	0	1	2	0	0	0	1	1	2	28.4976	2	0	2
0	351.161	0	64.1	2	5.76	#NULL!	6.7	103	154	80	85.3333	54	6.24	2.84	3.74909	1.2	1	1	1	1	1	1	1	1	1	5	1	0	1	1	1	2	2	33.7325	2	0	2
0	351.161	0	60.4	2	5.25	#NULL!	5.8	82	147.5	54	72.6667	46	7.55	2.36	5.00727	1.47	1	1	1	2	0	0	1	1	0	2	2	0	0	1	1	1	1	24.8205	2	0	2
0	351.161	0	62.1	2	5.93	#NULL!	6.1	89	155	60	72.6667	56.6667	4.97	5.28	#NULL!	0.51	2	1	1	1	1	1	1	1	1	5	1	0	1	1	1	2	2	24.974	2	0	3
0	351.161	0	64.9	2	5.04	9.11	5.4	91	153.5	65.5	82.6667	49.3333	4.48	2.05	2.81818	0.73	1	1	2	2	1	0	0	1	1	3	1	0	0	1	1	2	3	27.7987	2	0	1
0	351.161	0	62.1	2	5.24	3.58	6.1	84	153	61	85.3333	60	4.85	2.95	2.62909	0.88	1	1	2	1	0	1	0	1	1	3	1	0	0	1	1	2	2	26.0584	2	0	1
0	351.161	0	60.5	2	5.52	8.77	5.9	86	145.5	52	91.3333	60	6.03	4.75	#NULL!	0.69	1	1	2	2	1	0	0	1	1	3	1	0	0	1	1	2	2	24.5628	2	0	2
0	351.161	0	64.8	2	7.71	#NULL!	7.4	87	153	58	85.3333	54	5.41	2.92	3.24273	0.84	1	1	1	1	1	1	1	1	1	5	1	0	1	1	1	2	1	24.7768	2	0	1
0	351.161	0	61.3	2	5.1	2.87	4.8	76	157	57	134	78.6667	5.16	0.65	3.14455	1.72	1	1	2	1	0	1	0	0	0	1	2	1	0	0	1	2	2	23.1247	2	0	2
0	351.161	0	60.4	2	5	#NULL!	5.6	89	154.5	61	72.6667	48	5.83	1.98	3.45	1.48	2	1	2	2	1	0	0	1	0	2	2	0	0	1	1	2	3	25.5548	2	0	2
0	351.161	0	60.7	2	10.91	#NULL!	9.4	100	158.5	75	80	51.3333	6.07	5.27	#NULL!	0.78	2	1	1	2	1	0	1	1	1	4	1	0	1	1	1	2	3	29.854	2	0	1
0	351.161	0	61.4	2	4.41	#NULL!	5.9	84	159	57	77.3333	46.6667	5.21	2.3	3.17455	0.99	2	1	2	2	0	0	0	1	1	2	2	0	0	1	1	1	1	22.5466	2	0	2
1	351.161	0	60.7	2	4.81	#NULL!	5.1	79	151	61	96.6667	61.3333	3.82	0.54	2.12455	1.45	1	1	2	1	0	1	0	0	0	1	2	0	0	0	1	2	4	26.7532	2	0	3
1	351.161	0	61.8	2	4.98	#NULL!	5.8	79	156	51	90	59.3333	5.7	2.96	3.20455	1.15	1	1	2	1	0	1	0	1	1	3	1	0	0	1	1	2	1	20.9566	2	0	1
1	351.161	0	60.8	2	13.06	#NULL!	12.5	69	155	49	108.667	73.3333	6.26	1.68	4.34636	1.15	1	2	1	1	0	1	1	0	1	3	1	0	1	0	1	2	2	20.3954	2	0	2
1	351.161	0	61.7	2	5.82	10	6	78	161	51.5	86.6667	61.3333	5	0.94	3.36273	1.21	1	1	2	1	0	1	1	0	1	3	1	0	1	0	1	2	2	19.8681	2	0	1
1	351.161	0	62.9	2	5.7	#NULL!	6	109	163.5	93.5	82.6667	54.6667	7.91	3.35	5.87727	0.51	2	2	2	1	1	1	1	1	1	5	1	0	1	1	1	2	1	34.9765	2	0	2
1	351.161	0	62.2	2	5.04	#NULL!	5.4	94	149	64.5	74	48.6667	5.03	2.25	2.97727	1.03	2	1	2	2	1	0	0	1	1	3	1	0	0	1	1	2	1	29.0527	2	0	3
1	351.161	0	61.1	2	4.43	#NULL!	5.4	75	147.5	45	71.3333	46.6667	6.33	1.24	4.08636	1.68	1	1	2	2	0	0	0	0	0	0	2	0	0	0	1	2	2	20.6837	2	0	2
0	351.538	0	62.8	2	6.29	6.97	5.7	91	159.4	62.1	86.6667	59.3333	5.74	1.37	4.21727	0.9	#NULL!	1	2	1	1	1	1	0	1	4	1	0	1	0	1	2	3	24.4408	2	0	2
1	351.538	0	62.5	2	5.16	6.77	5.3	94.3	156.7	84.6	86	57.3333	5.84	3	3.55636	0.92	1	1	2	1	1	1	0	1	1	4	1	0	0	1	1	1	3	34.4534	2	0	3
1	351.538	0	62.3	2	6.97	#NULL!	7	97.7	155.5	65.3	93.3333	60.6667	7.82	4.08	5.22545	0.74	2	1	1	2	1	0	1	1	1	4	1	0	1	1	1	1	3	27.0055	2	0	2
1	351.538	0	63	2	4.8	4.44	5.3	73	147.6	47.4	87.3333	56.6667	4.13	1.04	2.45727	1.2	1	1	2	2	0	0	0	0	1	1	2	0	0	0	1	2	4	21.7573	2	0	2
1	351.538	0	60.5	2	5.61	7.35	6	99.8	150.3	76.4	91.3333	55.3333	4.73	1.12	2.96091	1.26	1	1	2	1	1	1	1	0	1	4	1	0	1	0	1	3	3	33.8201	2	0	3
0	351.538	0	61.7	2	5.63	7.99	5.6	89.7	151	62.9	79.3333	52	4.15	2.46	2.15182	0.88	2	1	2	2	1	0	1	1	1	4	1	0	1	1	1	2	2	27.5865	2	0	3
0	351.668	0	60.3	1	5.3	5.4	#NULL!	84	152.3	61	128	64	6.22	1.29	4.31364	1.32	2	1	2	2	0	0	0	1	0	1	2	0	0	0	2	1	3	26.2984	1	0	2
0	351.668	0	60.3	1	6.63	6.57	#NULL!	90.4	164.2	63.7	146.667	83.3333	4.4	1.99	2.15545	1.34	1	1	2	1	1	1	1	1	0	4	1	1	1	1	2	2	2	23.6262	1	1	3
0	351.668	0	60.1	1	5.58	5.4	#NULL!	69.2	169.5	54.7	109.333	70	2.99	0.97	1.19909	1.35	#NULL!	1	2	2	0	0	0	0	0	0	2	0	0	0	2	1	2	19.0392	1	0	1
1	351.668	0	64.3	1	7.59	#NULL!	#NULL!	93.4	161.7	75.1	115.333	70.6667	3.31	1.12	1.32091	1.48	2	1	1	1	1	1	1	1	0	4	1	0	1	0	2	1	1	28.7223	2	0	4
1	351.668	0	60.7	1	5.26	5.45	#NULL!	89.5	176.5	79.5	140.667	80	3.07	0.85	1.63364	1.05	#NULL!	1	2	1	1	1	0	0	0	2	2	1	0	0	2	1	1	25.5198	1	0	3
0	351.668	0	62.2	1	6.595	7	#NULL!	76.3	167.5	58.7	140	82.6667	5.81	0.64	3.73909	1.78	1	1	2	1	0	1	1	0	0	2	2	1	1	0	2	1	3	20.9223	1	2	4
1	352.024	0	72.1	1	4.50831	4.63304	#NULL!	75.5	160.3	56	144	79.3333	4.16	3.75	1.54545	0.91	#NULL!	1	2	1	0	1	0	1	1	3	1	1	0	1	2	1	2	21.7932	2	1	3
0	352.098	0	59.6	2	5	7.3	#NULL!	69.3	153.7	54.7	161.333	91.3333	4.82	0.98	3.45455	0.92	1	1	2	1	0	1	0	0	1	2	2	1	0	0	1	2	1	23.1547	2	0	2
0	352.098	0	55.7	2	5.1	#NULL!	#NULL!	85.2	150.6	55.5	125.333	73.3333	6.2	6.68	#NULL!	1.24	2	1	1	2	1	0	1	1	1	4	1	0	0	1	1	1	2	24.4705	2	0	2
1	352.098	0	58.5	2	4.2	8.3	#NULL!	87	159.2	61	118.667	78.6667	4.39	0.95	3.15818	0.8	#NULL!	1	2	2	1	0	0	0	1	2	2	0	0	0	1	2	3	24.0682	2	0	1
1	352.098	0	56.4	2	4.6	7.1	#NULL!	65	154.8	44	99.3333	59.3333	5.44	1.07	3.89364	1.06	2	1	2	2	0	0	0	1	1	2	2	0	0	0	1	2	3	18.3616	2	1	3
1	352.098	0	58.9	2	3.3	5.7	#NULL!	100	149.2	73	110.667	70.6667	11.37	4.38	7.89909	1.48	#NULL!	1	2	2	1	0	0	1	0	2	2	0	0	1	1	2	3	32.7933	2	0	1
1	352.098	0	58.6	2	4.7	9.2	#NULL!	71.6	156.8	54.8	119.333	79.3333	4.44	1.34	3.51091	0.32	2	1	2	2	0	0	0	1	1	2	2	0	0	0	1	2	5	22.2889	2	0	3
1	352.098	0	55.4	2	9	9.4	#NULL!	96.5	160.5	64	120.667	80.6667	7.55	2.12	5.56636	1.02	1	1	1	2	1	0	1	1	1	4	1	0	1	1	1	1	4	24.8445	2	0	2
0	352.098	0	59.4	2	4.5	6.7	#NULL!	66.5	150	43.4	129.333	70.6667	6	1.24	4.20636	1.23	1	1	2	2	0	0	0	0	1	1	2	0	0	0	1	3	3	19.2889	2	1	4
0	352.098	0	56.5	2	5.9	11.3	#NULL!	83	161.2	56.3	109.333	69.3333	5.54	2.87	3.66545	0.57	#NULL!	1	1	2	0	0	1	1	1	3	1	0	1	1	1	2	3	21.666	2	0	3
0	352.098	0	56.3	2	5.1	9.4	#NULL!	75.5	155.3	50.6	128.667	80	4.99	1.34	3.58091	0.8	#NULL!	1	2	2	0	0	0	0	1	1	2	0	0	0	1	1	4	20.9801	1	1	3
0	352.098	0	59.4	2	5	14.6	#NULL!	89.5	149	65	100	60.6667	2.01	0.23	0.795455	1.11	1	1	1	1	1	1	1	0	1	4	1	0	0	0	1	1	2	29.278	2	0	2
0	352.201	0	59.5	1	8.72	#NULL!	7.2	103.4	167.5	75	148	89.3333	5.36	1.84	3.49364	1.03	2	1	1	1	1	1	1	1	0	4	1	1	1	1	1	3	2	26.732	1	2	3
0	352.201	0	55.9	1	4.54	4.67	5.4	105.3	169.2	83	105.333	68.6667	3.33	1.36	1.96182	0.75	#NULL!	1	2	1	1	1	0	0	1	3	1	0	0	0	1	2	2	28.9919	1	0	2
1	352.201	0	58	1	6.35	5.58	6.1	98	167.7	73.7	108	76	4.94	1.32	3.18	1.16	1	1	2	1	1	1	1	0	0	3	1	0	1	0	1	3	3	26.206	2	1	1
1	352.201	0	58.3	1	6.24	#NULL!	6.8	93.5	161.2	60	130.667	79.3333	5.02	2.75	2.76	1.01	#NULL!	1	1	1	1	1	1	1	1	5	1	1	1	1	1	3	3	23.0899	1	2	2
0	352.201	0	58.6	1	5.15	10.16	5.3	91.8	168.8	74.3	144	88.6667	4.11	2.25	1.95727	1.13	1	1	2	1	1	1	0	1	0	3	1	1	0	1	1	2	2	26.0762	2	2	1
0	352.201	0	57.1	1	5.19	10.16	6.5	111	162.1	84.2	119.333	68	5.38	1.34	3.78091	0.99	#NULL!	1	1	1	1	1	0	0	1	3	1	0	0	0	1	1	2	32.044	1	0	2
0	352.336	0	65.3	2	4.4	5.7	#NULL!	83	152	58	109.333	70	5.11	1.28	3.57818	0.95	2	1	2	1	0	1	0	1	1	3	1	0	0	0	1	1	2	25.1039	2	0	2
1	352.336	0	66.7	2	4.2	6.4	#NULL!	73	159	51	131.333	80	4.86	0.85	3.49364	0.98	2	1	2	1	0	1	0	1	1	3	1	1	0	0	1	1	3	20.1733	2	0	1
1	352.336	0	67.7	2	5.6	7.7	#NULL!	74	162	66	100.667	60.6667	4.75	1.73	3.26364	0.7	2	1	2	1	0	1	1	1	1	4	1	0	1	1	1	1	2	25.1486	2	0	2
0	352.336	0	69.2	2	5	6.7	#NULL!	75	158	55	146.667	86	4.27	0.8	2.80636	1.1	#NULL!	1	2	1	0	1	0	0	1	2	2	1	0	0	1	1	1	22.0317	2	0	3
1	352.673	0	68.8	1	5.1	5.6	#NULL!	90	163.3	64.5	159.333	90	4.78	1.17	3.01818	1.23	1	1	2	1	1	1	0	0	0	2	2	1	0	0	1	1	3	24.1873	1	0	2
1	352.673	0	66.3	1	5.1	5.3	#NULL!	94	169	68.3	139.333	80.6667	6.12	0.92	4.76182	0.94	1	1	2	1	1	1	0	0	1	3	1	1	0	0	1	1	2	23.9137	1	1	1
1	352.673	0	68.5	1	4.6	4.7	#NULL!	97	166.2	69.5	150.667	84.6667	4.54	1.76	3.14	0.6	#NULL!	1	2	1	1	1	0	1	1	4	1	1	0	1	1	1	4	25.1607	1	0	1
0	352.673	0	67	1	6.9	7.1	#NULL!	96.2	161.1	70.3	119.333	79.3333	6.98	3.9	4.47727	0.73	#NULL!	1	2	2	1	0	1	1	1	4	1	0	1	1	1	1	1	27.0872	2	1	1
1	352.722	0	85.4	1	5.2	6.82	6.3	62.2	149	38.5	137.333	62.6667	5.08	1.26	3.49727	1.01	#NULL!	1	2	2	0	1	0	0	1	2	2	1	0	0	1	1	1	17.3416	2	0	1
1	353.299	0	60	1	5.82323	6.96565	#NULL!	86.5	168.7	65	114.667	85.3333	3.49	1.23	1.98091	0.95	#NULL!	1	2	2	0	1	1	0	1	3	1	1	1	0	2	1	4	22.8393	1	0	4
0	353.299	0	63.2	1	5.20204	8.29136	#NULL!	73.5	160.7	55	121.333	69.3333	4.29	0.7	2.18182	1.79	#NULL!	1	2	2	0	0	0	0	0	0	2	0	0	0	2	1	3	21.2976	2	0	4
0	353.383	0	55.2	2	5.385	3.35	#NULL!	93.4	168	84	140	90	3.79	1.61	1.51818	1.54	#NULL!	1	2	1	1	1	0	0	0	2	2	1	0	0	2	2	3	29.7619	2	0	4
0	353.383	0	59.4	2	6.59	#NULL!	#NULL!	94.8	157.7	78.3	174	102.667	5.15	3.51	2.30455	1.25	#NULL!	1	2	1	1	1	1	1	1	5	1	1	1	1	2	1	1	31.4846	2	0	2
0	353.383	0	56.3	2	6.43	5.56	#NULL!	83.1	157.8	69.6	130.667	78.6667	5.7	3.87	2.63091	1.31	1	1	2	2	0	1	1	1	0	3	1	1	1	1	2	2	4	27.9509	2	0	4
0	353.383	0	57.9	2	6.04	5.87	#NULL!	79.5	154.5	56.7	162.667	97.3333	5.55	9.89	#NULL!	1.15	9	2	2	1	0	1	1	1	1	4	1	1	1	1	2	2	2	23.7534	2	0	2
0	353.383	0	58.3	2	5.1	6.3	#NULL!	67.3	150.8	41.8	127.333	77.3333	5.21	1.32	2.78	1.83	#NULL!	1	2	2	0	0	0	0	0	0	2	0	0	0	2	1	1	18.3812	2	0	3
1	353.383	0	57.3	2	5.24	7	#NULL!	79.2	153.4	56.5	118.667	77.3333	5.91	2.19	3.65455	1.26	2	1	2	1	0	1	0	1	1	3	1	0	0	1	2	2	3	24.0103	2	0	2
1	353.383	0	59.4	2	5.3	7.02	#NULL!	108.2	166.3	98.6	113.333	76.6667	4.43	3.65	1.61091	1.16	1	1	2	2	1	0	0	1	1	3	1	0	0	1	2	2	3	35.6527	2	0	2
1	353.383	0	58.8	2	6.16	8.76	#NULL!	74.7	154.7	59.6	121.333	68	5.33	2.17	2.69364	1.65	#NULL!	1	2	1	0	1	1	1	0	3	1	0	1	1	2	1	1	24.9038	2	0	2
0	353.383	0	56.5	2	5.86	6.08	#NULL!	80.1	161.1	61.5	148.667	88	4.81	1.39	2.36818	1.81	1	1	2	1	0	1	1	0	0	2	2	1	1	0	2	1	4	23.6965	2	0	4
0	353.383	0	59.2	2	5.94	7.86	#NULL!	89.7	163.3	72.5	139.333	92.6667	5.1	2.31	2.73	1.32	1	1	2	1	1	1	1	1	0	4	1	1	1	1	2	1	2	27.1873	2	0	3
0	353.383	0	59.8	2	10.72	#NULL!	#NULL!	80.2	162	56.3	158	90	5.93	2.64	3.31	1.42	2	1	1	1	0	1	1	1	0	3	1	1	1	1	2	1	2	21.4525	2	0	4
1	354.071	0	65.3	2	5.7367	8.93826	#NULL!	83.95	150.9	44	143.333	69.3333	3.66	3.13	1.32727	0.91	#NULL!	1	2	1	0	1	1	1	1	4	1	1	1	1	2	1	1	19.323	2	0	2
1	354.071	0	69.7	2	5.7367	7.03715	#NULL!	80.6	147.2	35.5	127.333	62	3.25	0.98	1.93455	0.87	#NULL!	1	2	2	0	0	1	0	1	2	2	0	1	0	2	1	1	16.3837	2	0	4
0	354.407	0	60.1	2	3.51	3.7	#NULL!	71.8	155.3	48.2	148.667	106.667	4.6	1.05	2.81273	1.31	#NULL!	1	2	1	0	1	0	0	0	1	2	1	0	0	2	1	3	19.985	2	0	4
0	354.407	0	60.4	2	4.44	4.07	#NULL!	81.85	160	58.1	116	77.3333	7.07	0.94	4.46273	2.18	#NULL!	1	2	2	0	0	0	0	0	0	2	0	0	0	2	1	2	22.6953	2	0	2
1	354.407	0	61.7	2	4.2	6.21	#NULL!	86.55	161.5	65.1	180.667	119.333	4.61	2.27	2.72818	0.85	#NULL!	1	2	1	1	1	0	1	1	4	1	1	0	1	2	1	2	24.9595	2	0	4
0	354.594	0	71.4	2	5.53	7.32	6.4	83.4	148.4	50.5	162.667	92.6667	4.47	1.55	3.09545	0.67	#NULL!	1	2	1	0	1	0	0	1	2	2	1	0	0	1	1	1	22.931	2	0	3
0	354.594	0	72.5	2	6.98	6.66	6.9	79.8	150	58.5	129.333	70	4.52	0.62	2.77818	1.46	#NULL!	1	1	2	0	0	1	0	0	1	2	0	1	0	1	2	2	26	2	0	1
0	354.594	0	73	2	4.96	6.79	5.6	67.6	146.5	34.2	119.333	68	4.57	0.75	3.06909	1.16	1	1	2	2	0	0	0	0	1	1	2	0	0	0	1	1	1	15.935	2	0	2
0	354.594	0	70.3	2	5.23	6.34	5.7	75.7	146.6	51	120.667	66.6667	4.98	1.28	3.01818	1.38	1	1	2	2	0	0	0	0	0	0	2	0	0	0	1	1	3	23.7302	2	0	1
0	355.46	0	69.5	2	5.14	5.87	#NULL!	85.2	147.4	53.5	186.667	94	4.77	3.96	2.12	0.85	2	1	2	1	1	1	0	1	1	4	1	1	0	1	2	1	2	24.624	2	1	2
0	355.46	0	67.3	2	5.61	6.64	#NULL!	75.7	146.8	53.3	156.667	88.6667	5.98	1.27	3.84273	1.56	#NULL!	1	2	1	0	1	1	0	0	2	2	1	1	0	2	1	1	24.7329	1	0	4
0	355.46	0	65.6	2	5.13	5.75	#NULL!	104.5	160	77	144	86.6667	4.08	0.76	2.11455	1.62	1	1	2	1	1	1	0	0	0	2	2	1	0	0	2	1	2	30.0781	2	0	2
1	355.46	0	68.2	2	5.4	6.62	#NULL!	97.5	152.2	71.8	191.333	102.667	5.5	0.82	3.56727	1.56	1	1	2	1	1	1	0	0	0	2	2	1	0	0	2	1	2	30.9952	2	0	1
1	355.46	0	68.2	2	6.29	6.38	#NULL!	90.4	157.2	65	151.333	85.3333	5.29	2.23	3.19636	1.08	1	1	2	1	1	1	1	1	1	5	1	1	1	1	2	1	2	26.3032	2	1	2
0	355.46	0	66	2	5.24	5.07	#NULL!	79.1	147	51.2	136	77.3333	3.79	0.94	2.14273	1.22	#NULL!	1	2	2	0	1	0	0	1	2	2	1	0	0	2	1	2	23.6938	2	0	1
0	355.46	0	67.8	2	6.63	7.39	#NULL!	84.3	152.5	59.1	152.667	78	5.32	2.22	3.00091	1.31	1	1	2	1	0	1	1	1	0	3	1	1	1	1	2	1	2	25.4125	2	0	2
0	356.162	0	62.2	2	4.2	5.5	#NULL!	73	156	50	110	69.3333	3.78	0.68	2.78091	0.69	#NULL!	1	2	2	0	0	0	0	1	1	2	0	0	0	1	1	2	20.5457	2	1	1
0	356.162	0	61.3	2	5.6	8	#NULL!	84	151	57	139.333	89.3333	4.04	1.57	2.26636	1.06	#NULL!	1	2	1	0	1	1	0	1	3	1	1	1	0	1	2	2	24.9989	2	0	2
0	356.162	0	64.1	2	4.2	4.9	#NULL!	90	162	65	131.333	86	3.21	2.01	1.86636	0.43	#NULL!	1	2	1	1	1	0	1	1	4	1	1	0	1	1	1	1	24.7676	2	0	1
0	357.509	0	49.7	1	5.73	4.08	#NULL!	90.1	172.4	77.3	145.333	91.3333	5.75	2.03	3.42727	1.4	#NULL!	1	2	1	1	1	1	1	0	4	1	1	1	1	2	1	2	26.0079	1	1	3
0	357.509	0	45.3	1	6.78	8.06	#NULL!	90.1	167.6	76.7	148.667	102.667	5.94	2.24	3.68182	1.24	#NULL!	1	2	1	1	1	1	1	0	4	1	1	1	1	2	1	3	27.3053	2	2	4
0	357.509	0	49.5	1	5.57	4.53	#NULL!	93.1	171.8	72.6	114.667	77.3333	4.67	1.59	2.84727	1.1	#NULL!	1	2	2	1	0	0	0	0	1	2	0	0	0	2	1	3	24.5975	1	1	2
0	357.509	0	46.9	1	6.1	5.31	#NULL!	94.5	164.3	77.2	124.667	76.6667	4.11	2.36	2.06727	0.97	2	1	2	2	1	0	1	1	1	4	1	0	1	1	2	1	3	28.5984	1	1	3
1	357.509	0	46.7	1	6.64	4.6	#NULL!	83.5	169.8	63	139.333	89.3333	3.57	2.12	0.726364	1.88	#NULL!	1	2	2	0	1	1	1	0	3	1	1	1	1	2	2	2	21.8507	2	2	4
1	357.509	0	47.2	1	5.68	5.19	#NULL!	70.5	153	53.3	116.667	79.3333	5.1	1.03	2.77182	1.86	1	1	2	2	0	0	1	0	0	1	2	0	1	0	2	2	3	22.769	2	0	3
0	357.509	0	49.4	1	8.38	13.17	#NULL!	98.2	169	79.5	131.333	91.3333	6.82	2.48	4.24273	1.45	1	1	1	1	1	1	1	1	0	4	1	1	1	1	2	2	3	27.8352	2	2	3
0	357.509	0	48	1	6.01	4.74	#NULL!	88.7	181.6	78.2	133.333	84.6667	3.81	3.15	1.30818	1.07	#NULL!	1	2	2	0	1	1	1	0	3	1	1	1	1	2	1	3	23.7124	1	2	4
0	357.567	0	67.8	2	5.3	5.53	#NULL!	91.3	154.8	69.6	168.667	90.6667	4.54	2.02	2.48182	1.14	1	1	2	1	1	1	0	1	1	4	1	1	0	1	2	1	2	29.0447	2	0	1
0	357.567	0	67.9	2	5.74	7.88	#NULL!	84	158.9	59.1	145.333	83.3333	4.65	1.5	2.72818	1.24	#NULL!	1	2	1	0	1	1	0	1	3	1	1	1	0	2	1	2	23.4067	2	0	4
0	357.567	0	66.9	2	5.66	4.5	#NULL!	88.2	153.6	58.4	142	83.3333	5.86	1.31	3.86455	1.4	1	1	2	1	1	1	1	0	0	3	1	1	1	0	2	2	2	24.7531	2	0	3
1	357.567	0	67.6	2	5.89	5.15	#NULL!	92.1	155.7	67.7	157.333	82	5.18	3.62	2.58455	0.95	2	1	2	1	1	1	1	1	1	5	1	1	1	1	2	2	1	27.9262	2	0	1
0	357.567	0	65.3	2	6.74	7.19	#NULL!	73.7	158.5	58.5	140	82.6667	4.16	1.64	2.35455	1.06	1	1	2	1	0	1	1	0	1	3	1	1	1	0	2	1	2	23.2861	2	1	3
0	357.567	0	68.1	2	5.64	6.62	#NULL!	72.7	154.5	54	160	85.3333	5.51	0.94	2.73273	2.35	#NULL!	1	2	1	0	1	1	0	0	2	2	1	1	0	2	1	1	22.6223	2	0	2
1	358.627	0	67.3	1	4.63	4.8	#NULL!	80.9	166	60	122	79.3333	4.24	0.6	2.55727	1.41	#NULL!	1	2	2	0	0	0	0	0	0	2	0	0	0	2	1	2	21.7738	2	1	4
1	358.627	0	67.7	1	9.08	#NULL!	#NULL!	95.6	165.1	72.5	142	84	3.96	1.63	2.27909	0.94	1	1	1	1	1	1	1	0	1	4	1	1	1	0	2	2	3	26.5977	1	0	1
1	358.627	0	68.6	1	5.61	3.955	#NULL!	72.4	163.5	55.4	120	78.6667	4.86	1.49	2.77273	1.41	#NULL!	1	2	2	0	0	1	0	0	1	2	0	1	0	2	1	3	20.724	1	0	1
0	358.627	0	65.2	1	5.83	11.16	#NULL!	99.45	155.5	75.2	143.333	91.3333	6.06	1.42	3.74455	1.67	1	1	1	1	1	1	1	0	0	3	1	1	1	0	2	1	2	31.0998	2	0	2
0	358.627	0	67.9	1	5.82	4.3	#NULL!	69.9	154	44.4	150	80	5.35	2.62	2.31909	1.84	#NULL!	1	2	1	0	1	1	1	0	3	1	1	1	1	2	1	3	18.7215	1	2	4
0	358.627	0	66.6	1	5.5	4.3	#NULL!	81.2	166	67.5	155.333	96.6667	4.63	1.3	2.24909	1.79	1	1	2	1	0	1	0	0	0	1	2	1	0	0	2	1	2	24.4956	1	1	4
0	358.627	0	69.5	1	9.82	#NULL!	#NULL!	74.5	152.2	52.6	154	90.6667	6.06	3.38	3.30364	1.22	2	1	1	1	0	1	1	1	0	3	1	1	1	1	2	1	1	22.7068	1	0	1
1	360.492	0	45.6	2	3.49	#NULL!	#NULL!	90	157.1	64.7	129.333	84.6667	4.37	0.78	2.49545	1.52	#NULL!	1	2	2	1	1	0	0	0	2	2	1	0	0	1	1	2	26.2151	1	0	1
1	360.492	0	46.7	2	3.62	#NULL!	#NULL!	82	152.9	63.1	110.667	75.3333	5.81	1.58	4.02182	1.07	#NULL!	1	2	2	0	0	0	0	1	1	2	0	0	0	1	1	1	26.9907	1	0	1
1	360.492	0	45.7	2	4.71	#NULL!	#NULL!	84.9	156.4	66.4	124.667	86.6667	4.78	1.1	2.63	1.65	#NULL!	1	2	2	1	1	0	0	0	2	2	1	0	0	1	1	1	27.1453	2	0	1
0	360.492	0	48.1	2	3.95	#NULL!	#NULL!	79.3	157	59.4	122	74	5.09	0.81	2.96182	1.76	1	1	2	2	0	0	0	0	0	0	2	0	0	0	1	1	2	24.0983	2	0	2
0	360.492	0	47.7	2	3.78	#NULL!	#NULL!	88	152	62	140	91.3333	4.68	1.42	2.79455	1.24	#NULL!	1	2	1	1	1	0	0	1	3	1	1	0	0	1	1	1	26.8352	2	0	2
0	360.492	0	48.1	2	4.73	#NULL!	#NULL!	75.7	149.6	52	152.667	104.667	4.31	0.96	1.51364	2.36	#NULL!	1	2	1	0	1	0	0	0	1	2	1	0	0	1	1	2	23.2349	2	2	1
1	360.696	0	86.3	2	5.1	10.5	#NULL!	88.3	155.2	70	158	80.6667	6.27	1.29	4.80364	0.88	1	1	2	1	1	1	0	0	1	3	1	1	0	0	1	1	2	29.0613	2	0	3
0	360.696	0	78.3	2	6	12.4	#NULL!	87	150	55.4	99.3333	59.3333	5.4	1.38	3.97273	0.8	1	1	1	2	1	0	1	0	1	3	1	0	1	0	1	1	3	24.6222	2	0	2
1	362.5	0	56.7	1	4.57	#NULL!	#NULL!	74.6	161	54.5	105.333	75.3333	3.12	0.52	1.68364	1.2	1	1	2	2	0	0	0	0	0	0	2	0	0	0	1	1	2	21.0254	2	0	2
1	362.5	0	56.6	1	6.44	#NULL!	#NULL!	86.2	162.5	61.1	125.333	84.6667	2.94	1.54	0.82	1.42	#NULL!	1	2	2	0	1	1	0	0	2	2	1	1	0	1	1	2	23.1385	1	1	1
0	362.5	0	56.2	1	4.855	#NULL!	#NULL!	69	160.7	48	130.667	90	6.67	0.98	5.10455	1.12	1	2	2	1	0	1	0	0	0	1	2	1	0	0	1	2	3	18.587	2	0	3
0	363.281	0	64.8	2	6.42	#NULL!	6.7	83.7	155.3	60.1	155.333	78	6.26	3.84	3.75455	0.76	2	2	1	1	0	1	1	1	1	4	1	1	1	1	1	2	2	24.9191	2	0	2
1	363.281	0	60.2	2	5.25	9.73	5.3	78.2	146.5	53	124.667	83.3333	5.64	1.06	3.99818	1.16	1	1	2	2	0	0	0	0	1	1	2	0	0	0	1	2	5	24.6945	2	0	3
1	363.281	0	63.2	2	4.71	3.64	6.3	80.4	156	60.1	128.667	66	3.74	2.52	1.78455	0.81	#NULL!	1	2	2	0	0	0	1	1	2	2	0	0	1	1	2	4	24.6959	2	0	1
0	363.281	0	61.3	2	4.66	11.38	6.2	65.2	153	44	168	86	5.48	0.57	3.10091	2.12	2	2	1	1	0	1	0	1	0	2	2	1	0	0	1	2	3	18.7962	2	1	1
0	363.982	0	74.8	2	4.33	#NULL!	5.4	110.5	149	69	105.333	42	4.59	6.02	#NULL!	0.52	1	1	2	1	1	1	0	1	1	4	1	0	0	1	1	2	2	31.0797	2	0	1
0	363.982	0	70.7	2	4.73	#NULL!	5	94.5	152.5	63	87.3333	54	4.93	1.21	3.44	0.94	#NULL!	1	2	1	1	1	0	0	1	3	1	0	0	0	1	3	5	27.0895	2	0	2
0	363.982	0	74.4	2	5.05	5.89	5.5	93	147	59.5	80	48	4.96	1.61	3.15818	1.07	9	1	2	1	1	1	0	0	1	3	1	0	0	0	1	2	2	27.5348	2	0	2
1	363.982	0	70.4	2	4.22	#NULL!	5.6	76	153	51	84.6667	48.6667	4.38	0.87	2.89455	1.09	#NULL!	1	2	2	0	0	0	0	1	1	2	0	0	0	1	2	3	21.7865	2	0	2
1	363.982	0	73.3	2	5.49	#NULL!	7	81	155	57	76.6667	50	4.57	1.24	3.12636	0.88	#NULL!	1	1	2	0	0	0	0	1	1	2	0	0	0	1	1	1	23.7253	2	0	2
1	363.982	0	73.7	2	4.83	#NULL!	5	85	154	58	94	51.3333	4.12	2.2	2.33	0.79	2	1	2	1	1	1	0	1	1	4	1	0	0	1	1	2	1	24.4561	2	0	1
1	363.982	0	72.6	2	8.22	#NULL!	6.1	102	146.5	61	86	46	4.65	2.89	2.36636	0.97	2	1	1	1	1	1	1	1	1	5	1	0	1	1	1	2	2	28.422	2	0	1
1	364.373	0	70	2	6.53	#NULL!	6.3	87	154.2	62.4	107.333	46.6667	4.84	2.25	2.88727	0.93	#NULL!	1	1	2	1	0	1	1	1	4	1	0	1	1	1	2	4	26.2431	2	0	2
0	364.373	0	74.4	2	6.99	13	6.5	106.1	148.7	80.4	120	53.3333	5.88	3.83	3.36909	0.77	2	1	1	1	1	1	1	1	1	5	1	0	1	1	1	2	2	36.3609	2	0	2
0	365.055	0	65.1	1	5.93	6.37	#NULL!	96.4	164.8	83.3	157.333	81.3333	5.21	2.16	3.12818	1.1	#NULL!	1	2	1	1	1	1	1	0	4	1	1	1	1	2	1	2	30.6712	2	0	3
0	365.055	0	69.7	1	5.77	5.54	#NULL!	101.1	167.7	79.6	145.333	79.3333	5.92	0.69	3.45636	2.15	1	1	2	1	1	1	1	0	0	3	1	1	1	0	2	1	4	28.3039	1	1	1
0	365.055	0	67.8	1	6.26	7.46	#NULL!	95.6	171.5	78.3	136.667	77.3333	4.01	3	1.71636	0.93	#NULL!	2	2	2	1	1	1	1	1	5	1	1	1	1	2	1	2	26.6216	1	0	4
1	365.055	0	69.1	1	5.76	4.32	#NULL!	87.2	170.9	72	142.667	80	4.94	1.86	2.66455	1.43	1	1	2	1	0	1	1	1	0	3	1	1	1	1	2	1	2	24.6518	2	2	3
0	365.055	0	67.4	1	5.41	#NULL!	#NULL!	78.4	163.3	61.5	139.333	69.3333	4.44	0.98	2.56455	1.43	1	1	1	1	0	1	1	0	0	2	2	1	0	0	2	1	2	23.0623	1	0	1
0	365.055	0	66.6	1	6.27	5.1	#NULL!	74.3	120.1	62	118.667	74.6667	4.94	0.9	2.61091	1.92	#NULL!	1	2	2	0	0	1	0	0	1	2	0	1	0	2	2	3	42.9839	1	2	4
1	366.904	0	73.8	1	4.02	4.4	#NULL!	75.35	163.2	58.4	139.333	80	4.66	0.56	2.70545	1.7	1	1	2	2	0	1	0	0	0	1	2	1	0	0	2	1	2	21.9267	2	0	1
0	366.904	0	74.1	1	10.5	#NULL!	#NULL!	79.05	151.3	60.4	138.667	78	5.31	0.95	3.36818	1.51	1	1	1	2	0	1	1	0	0	2	2	1	1	0	2	2	3	26.3851	2	2	3
1	367.953	0	77.4	1	6.7	#NULL!	#NULL!	108.5	161.8	84.7	150	80.6667	5.87	3.25	3.45273	0.94	#NULL!	1	2	1	1	1	1	1	1	5	1	1	1	1	1	2	4	32.3539	1	1	2
1	367.953	0	86	1	5	13	#NULL!	92	157.3	64	149.333	88	8.48	2.99	6.33091	0.79	1	1	1	1	1	1	0	1	1	4	1	1	0	1	1	1	5	25.8656	2	0	3
0	367.953	0	79.7	1	5.2	10.2	#NULL!	88.7	166.5	67.2	140	86.6667	4.49	1.89	3.11091	0.52	1	1	2	1	0	1	0	1	1	3	1	1	0	1	1	1	3	24.2405	2	0	3
0	368.889	0	55.1	2	4.44	4.81	#NULL!	74.4	146	49.8	142	106.667	4.03	0.69	2.48636	1.23	#NULL!	1	2	1	0	1	0	0	1	2	2	1	0	0	2	1	1	23.3627	2	0	1
1	368.889	0	57.2	2	6.02	5.01	#NULL!	67.3	159.8	45.6	121.333	80.6667	3.9	0.81	2.16182	1.37	#NULL!	1	2	2	0	0	1	0	0	1	2	0	1	0	2	1	1	17.8571	2	0	4
1	368.927	0	70.6	1	4.5	4.5	#NULL!	92	167.2	70	159.333	89.3333	7.25	1.61	5.15818	1.36	1	1	2	1	1	1	0	0	0	2	2	1	0	0	1	1	2	25.0395	2	0	3
0	368.927	0	73.4	1	4.3	6.6	#NULL!	86	168.2	57.1	118	70	5.24	0.84	3.86818	0.99	#NULL!	1	2	2	0	0	0	0	1	1	2	0	0	0	1	1	2	20.1829	1	2	2
0	368.927	0	71.3	1	4.5	6.1	#NULL!	86	166.3	64.5	135.333	75.3333	5.4	0.64	3.80909	1.3	#NULL!	1	2	2	0	1	0	0	0	1	2	1	0	0	1	1	3	23.3225	1	1	2
0	368.927	0	72.1	1	4.8	6.6	#NULL!	86.1	170.3	71	119.333	79.3333	3.14	0.92	1.97182	0.75	#NULL!	1	2	2	0	0	0	0	1	1	2	0	0	0	1	1	3	24.481	2	0	3
0	369.165	0	74.3	2	5.2	#NULL!	#NULL!	89	156	63	138	84.6667	7.03	1.19	5.08909	1.4	#NULL!	1	1	2	1	1	1	0	0	3	1	1	0	0	1	2	1	25.8876	2	0	1
0	369.403	0	55.3	2	4.7	5	#NULL!	97.4	157.1	64.1	129.333	80	6.14	3.29	4.05455	0.59	#NULL!	1	2	2	1	0	0	1	1	3	1	0	0	1	1	1	3	25.972	2	0	1
0	369.403	0	57.4	2	4.5	13.5	#NULL!	102	155	79	140.667	90.6667	4.21	1.92	2.76727	0.57	#NULL!	1	1	1	1	1	0	1	1	4	1	1	0	1	1	1	1	32.8824	2	0	2
0	369.403	0	58.1	2	4.6	5	#NULL!	87	152.4	58	159.333	99.3333	2.58	4.13	0.0927273	0.61	#NULL!	1	2	1	1	1	0	1	1	4	1	1	0	1	1	2	1	24.9723	2	0	1
1	369.403	0	56.6	2	4.7	14.9	#NULL!	106	159	85	137.333	78.6667	5.03	1.82	3.55273	0.65	#NULL!	1	1	2	1	1	0	1	1	4	1	1	0	1	1	1	2	33.6221	2	0	1
1	369.403	0	56.1	2	5.5	10	#NULL!	78.5	149	53	133.333	79.3333	5.68	2.06	4.02364	0.72	#NULL!	1	2	2	0	1	0	1	1	3	1	1	0	1	1	1	3	23.8728	2	0	3
0	369.403	0	57.9	2	6.5	7.2	#NULL!	96.5	165	71	139.333	89.3333	4.61	1.23	3.34091	0.71	#NULL!	1	2	2	1	1	1	0	1	4	1	1	1	0	1	1	1	26.079	2	0	1
0	369.403	0	57.7	2	7.3	7.5	#NULL!	110	153	76	120.667	80.6667	4.23	1.15	2.88727	0.82	#NULL!	1	1	2	1	0	1	0	1	3	1	0	1	0	1	1	4	32.4661	2	0	3
0	369.403	0	55.1	2	5.1	7.6	#NULL!	104	150	74	130.667	80	5.06	2.71	3.65818	0.17	#NULL!	1	2	2	1	1	0	1	1	4	1	1	0	1	1	1	1	32.8889	2	0	3
0	369.403	0	55.3	2	6.3	7.4	#NULL!	95	150	64.5	140.667	90.6667	5.6	1.47	4.24182	0.69	#NULL!	1	2	1	1	1	1	0	1	4	1	1	1	0	1	1	4	28.6667	2	0	1
0	369.403	0	55	2	5.7	6.4	#NULL!	74	152.5	52	141.333	93.3333	4.5	1.96	2.96909	0.64	1	1	2	1	0	1	1	1	1	4	1	1	1	1	1	2	4	22.3596	2	0	3
0	369.535	0	60.7	2	7.95	#NULL!	#NULL!	86	166	66	162	99.3333	6.42	3.32	3.74091	1.17	2	1	1	1	1	1	1	1	1	5	1	1	1	1	1	2	3	23.9512	2	2	2
0	369.535	0	64.4	2	6.26	#NULL!	#NULL!	89	160	69	140.667	99.3333	4.78	3.1	2.63091	0.74	2	1	1	1	1	1	1	1	1	5	1	1	1	1	1	2	2	26.9531	2	0	3
0	369.535	0	64.9	2	4.2	#NULL!	#NULL!	85	158.5	62	118	77.3333	5.59	4.36	2.74818	0.86	1	1	2	2	1	0	0	1	1	3	1	0	0	1	1	2	3	24.6793	2	0	3
0	369.535	0	62.9	2	12.72	#NULL!	#NULL!	97	170	80	132	72.6667	6.08	10.14	#NULL!	0.56	2	1	1	1	1	1	1	1	1	5	1	1	1	1	1	2	3	27.6817	2	0	3
0	369.535	0	63.9	2	8.09	#NULL!	#NULL!	100	155	69	120	70	4.38	3.31	1.91545	0.96	#NULL!	1	1	2	1	0	1	1	1	4	1	0	1	1	1	2	2	28.7201	2	0	2
1	369.535	0	62.3	2	4.26	#NULL!	#NULL!	89	161	56.5	140	80.6667	3.82	1.1	2.21	1.11	1	1	1	1	1	1	1	0	1	4	1	1	0	0	1	2	4	21.797	2	0	3
1	369.535	0	63.4	2	3.79	#NULL!	#NULL!	85	166	70	130	80.6667	4.59	1.53	2.97455	0.92	#NULL!	1	2	2	1	1	0	0	1	3	1	1	0	0	1	3	1	25.4028	2	0	1
1	369.535	0	63.6	2	5.75	#NULL!	#NULL!	100	165	75	120	76.6667	4.43	1.28	2.64818	1.2	1	1	2	2	1	0	1	0	1	3	1	0	1	0	1	2	4	27.5482	2	0	3
1	369.535	0	61.5	2	4.55	#NULL!	#NULL!	88	160	61	140	90	3.22	0.6	1.90727	1.04	#NULL!	1	2	1	1	1	0	0	1	3	1	1	0	0	1	2	3	23.8281	2	0	2
0	370.16	0	58.3	2	5.76	11.94	5.6	82.8	153.8	58.6	118	76.6667	4.36	1.22	2.49545	1.31	#NULL!	1	1	1	0	1	1	0	0	2	2	0	1	0	1	2	3	24.7734	2	0	2
1	370.16	0	56.4	2	4.79	4.56	5.5	92	167.1	65.5	110.667	75.3333	4.84	0.84	3.21818	1.24	1	1	2	2	1	0	0	0	1	2	2	0	0	0	1	3	5	23.4579	2	0	3
1	370.16	0	56.4	2	3.76	6.09	5.1	88.3	150	62.3	142	91.3333	4.16	2.12	1.99636	1.2	#NULL!	1	2	1	1	1	0	1	1	4	1	1	0	1	1	2	3	27.6889	2	0	2
0	370.16	0	56.4	2	4.21	5.36	5.5	79.6	162.3	64	118	76.6667	5.79	1.51	3.61364	1.49	#NULL!	1	2	2	0	0	0	0	0	0	2	0	0	0	1	1	3	24.2965	2	0	1
0	370.16	0	56.9	2	3.53	5.02	5.3	77	150.9	49	119.333	66.6667	4.58	0.82	2.74727	1.46	1	1	2	2	0	0	0	0	0	0	2	0	0	0	1	2	2	21.5188	2	1	3
0	370.16	0	58.8	2	4.44	8.1	5.5	94.9	153.7	64.5	129.333	83.3333	6.39	2.44	3.87091	1.41	2	1	2	1	1	1	0	1	0	3	1	0	0	1	1	2	4	27.3031	2	2	2
0	370.16	0	55.4	2	5.13	5.28	5.2	85	147.7	66.4	112	80	4.59	1.37	2.90727	1.06	#NULL!	1	2	2	1	0	0	0	1	2	2	0	0	0	1	2	4	30.4374	2	0	1
0	370.499	0	66.3	2	5.63	7.03	#NULL!	88.1	152	61.4	200.667	96	4.73	1.11	2.51545	1.71	#NULL!	1	2	1	1	1	1	0	0	3	1	1	1	0	2	1	1	26.5755	2	0	2
1	370.499	0	67.5	2	6.37	#NULL!	#NULL!	83.9	143	42.4	147.333	75.3333	4.98	1.62	3.21364	1.03	#NULL!	1	1	1	0	1	1	0	1	3	1	1	1	0	2	1	2	20.7345	2	0	1
1	370.499	0	68.8	2	5.81	5.76	#NULL!	77.5	146.3	58	142.667	82.6667	4.02	0.53	2.69909	1.08	#NULL!	1	2	1	0	1	1	0	1	3	1	1	1	0	2	1	2	27.0981	2	0	4
1	370.499	0	67.1	2	7.47	4.78	#NULL!	84.2	151.6	56	198.667	98.6667	4.76	1.51	2.80364	1.27	#NULL!	1	1	1	0	1	1	0	1	3	1	1	1	0	2	1	2	24.3663	2	0	3
0	370.499	0	67	2	6.06	7.5	#NULL!	84.2	141.6	43.4	120.667	72.6667	5.88	4.06	2.95455	1.08	#NULL!	1	2	2	0	0	1	1	1	3	1	0	1	1	2	1	1	21.6453	2	1	3
0	370.499	0	65	2	6.37	#NULL!	#NULL!	89.4	161.7	69.1	122	78.6667	5	1.22	2.82545	1.62	2	1	1	2	1	0	1	1	0	3	1	0	1	0	2	1	1	26.4276	2	0	1
0	372.009	0	55.2	1	9.19	4.75	#NULL!	99.05	171.2	80	140	95.3333	4.71	11.07	#NULL!	0.3	#NULL!	1	1	1	1	1	1	1	1	5	1	1	1	1	2	3	2	27.295	2	1	4
0	372.009	0	55.1	1	6.28	6.32	#NULL!	82.2	165.1	60.4	144.667	82.6667	5.34	6.28	#NULL!	0.67	#NULL!	1	2	1	0	1	1	1	1	4	1	1	1	1	2	2	4	22.1586	2	1	3
0	372.009	0	58.1	1	4.21	4.25	#NULL!	80.1	161.3	58.3	101.333	71.3333	4.32	1.8	1.83182	1.67	#NULL!	1	2	2	0	0	0	1	0	1	2	0	0	1	2	1	2	22.4078	1	0	4
1	372.009	0	58.9	1	6.17	6.75	#NULL!	73.25	154.6	52.2	140	84	4.82	0.95	2.69818	1.69	#NULL!	1	2	1	0	1	1	0	0	2	2	1	1	0	2	2	2	21.8399	1	1	4
1	372.009	0	57.8	1	#NULL!	#NULL!	#NULL!	94.1	170.2	72.3	137.333	83.3333	5.03	3.94	2.57909	0.66	2	2	1	1	1	1	1	1	1	5	1	1	#NULL!	1	2	2	3	24.9585	1	1	3
1	372.009	0	57.1	1	5.3	5.37	#NULL!	68.6	166.5	50.7	130	84	3.47	0.63	1.92364	1.26	#NULL!	1	2	2	0	1	0	0	0	1	2	1	0	0	2	2	3	18.2886	1	0	2
0	372.009	0	56.1	1	5.48	6.09	#NULL!	85.55	163.2	74.8	137.333	86	5.17	0.88	3.36	1.41	#NULL!	1	2	2	0	1	0	0	0	1	2	1	0	0	2	2	2	28.0842	2	1	4
1	372.546	0	54.2	2	4.865	#NULL!	#NULL!	105.1	164.8	72.3	108	72.6667	4.79	1.28	3.11818	1.09	#NULL!	1	2	2	1	0	0	0	1	2	2	0	0	0	1	1	1	26.621	1	0	1
1	372.546	0	51	2	4.01	#NULL!	#NULL!	88.4	158.2	64.3	159.333	108	4.91	1.01	3.17091	1.28	#NULL!	1	2	1	1	1	0	0	1	3	1	1	0	0	1	1	1	25.692	2	0	2
1	372.546	0	52.9	2	4.41	#NULL!	#NULL!	84.8	155	69.2	140.667	98	5.55	1.86	3.46455	1.24	2	1	2	1	1	1	0	1	1	4	1	1	0	1	1	1	1	28.8033	2	0	1
1	372.546	0	54.9	2	5.58	#NULL!	#NULL!	92	154.4	68.4	142.667	92.6667	4.14	1.17	2.61818	0.99	1	1	2	1	1	1	0	0	1	3	1	1	0	0	1	1	2	28.692	2	0	2
1	372.546	0	50.5	2	4.27	#NULL!	#NULL!	89	160.9	66.6	111.333	81.3333	3.96	1.27	2.38273	1	#NULL!	1	2	2	1	0	0	0	1	2	2	0	0	0	1	1	2	25.7254	2	0	3
1	372.546	0	54.6	2	4.69	#NULL!	#NULL!	90.7	157.9	65.5	116.667	76.6667	4.02	0.91	2.50636	1.1	#NULL!	1	2	2	1	0	0	0	1	2	2	0	0	0	1	1	2	26.271	2	0	1
0	372.546	0	50.5	2	4.46	#NULL!	#NULL!	68.4	158.3	54.4	120.667	88.6667	5.55	1.52	3.58909	1.27	#NULL!	1	2	2	0	1	0	0	1	2	2	1	0	0	1	2	2	21.7089	2	0	3
0	372.546	0	50.1	2	4.36	#NULL!	#NULL!	84.9	159.3	62.9	110	80	4.73	0.98	2.96455	1.32	1	1	2	2	1	0	0	0	0	1	2	0	0	0	1	2	2	24.7867	2	0	3
0	373.129	0	64.7	2	4.28	#NULL!	4.8	81	153.5	53	86	48.6667	3.68	0.87	2.02455	1.26	2	1	2	2	0	0	0	1	1	2	2	0	0	0	1	2	3	22.4936	2	0	3
0	373.129	0	63.2	2	5.58	#NULL!	5.5	79.7	151	52	92	59.3333	4.91	1.47	3.23182	1.01	#NULL!	1	2	2	0	0	0	0	1	1	2	0	0	0	1	1	2	22.806	2	0	2
0	373.129	0	64.6	2	4.49	#NULL!	5.9	67	150	40	87.3333	53.3333	4.91	0.78	3.65545	0.9	1	1	2	2	0	0	0	0	1	1	2	0	0	0	1	2	2	17.7778	2	0	2
0	373.129	0	62.8	2	4.01	#NULL!	4.9	83.7	160.7	62.5	84.6667	52.6667	4.93	1.57	2.83636	1.38	2	1	2	2	0	0	0	1	0	1	2	0	0	0	1	1	4	24.2018	2	1	3
0	373.129	0	60.8	2	5.6	7.1	5.6	95.9	153	72	93.3333	65.3333	7.14	2.56	4.98636	0.99	1	1	2	2	1	0	1	1	1	4	1	0	1	1	1	2	1	30.7574	2	0	3
0	373.129	0	64.2	2	5.66	#NULL!	5.6	95	157.5	58	112.667	54.6667	4.86	3.73	2.28455	0.88	2	1	2	1	1	1	1	1	1	5	1	0	1	1	1	3	3	23.3812	2	0	3
1	373.129	0	60	2	5.11	#NULL!	5.5	80	156	60	99.3333	59.3333	4.39	0.37	2.53182	1.69	1	1	2	2	0	0	0	0	0	0	2	0	0	0	1	2	3	24.6548	2	0	3
1	373.129	0	61.1	2	4.62	#NULL!	5.4	105.6	160	74.5	89.3333	58.6667	4.67	0.98	2.62455	1.6	1	1	2	1	1	1	0	0	0	2	2	0	0	0	1	2	5	29.1016	2	0	2
1	373.129	0	64.5	2	7.66	#NULL!	7.1	84	152	55	67.3333	40.6667	4.25	2.56	2.22636	0.86	1	1	1	2	0	0	1	1	1	3	1	0	1	1	1	2	3	23.8054	2	0	3
1	373.129	0	61.1	2	5.24	#NULL!	5.8	77	159.5	51	68.6667	48	6.24	1	4.27545	1.51	1	1	1	2	0	0	1	0	0	1	2	0	0	0	1	2	5	20.047	2	0	2
1	373.129	0	61	2	5.02	#NULL!	5.5	85	160	63	83.3333	53.3333	5.55	1.84	3.55364	1.16	2	1	2	1	1	1	0	1	1	4	1	0	0	1	1	2	3	24.6094	2	0	2
1	373.129	0	63.7	2	4.74	#NULL!	5.4	88	161	62	90	51.3333	5.3	1.39	3.45818	1.21	1	1	2	1	1	1	0	0	1	3	1	0	0	0	1	2	3	23.9188	2	0	2
1	373.129	0	64.8	2	4.4	#NULL!	5.3	72.8	160	58.5	82	56.6667	5.27	1.18	3.46364	1.27	1	1	2	2	0	0	0	0	1	1	2	0	0	0	1	3	2	22.8516	2	0	2
1	373.129	0	60.8	2	7.04	#NULL!	6.3	83	155.3	58	132.667	80.6667	5.81	4.01	2.89727	1.09	2	1	1	2	0	1	1	1	1	4	1	1	1	1	1	2	3	24.0483	2	0	3
0	373.745	0	48.2	2	4.32712	4.03636	#NULL!	76.05	156.5	57	107.333	65.3333	4.4	0.77	2.54	1.51	1	1	2	2	0	0	0	0	0	0	2	0	0	0	2	1	2	23.2727	2	0	3
0	373.745	0	49.8	2	4.82451	9.83864	#NULL!	87.5	148.3	59.5	150	99.3333	4.21	0.5	2.81273	1.17	#NULL!	1	2	1	1	1	0	0	1	3	1	1	0	0	2	1	2	27.0542	2	0	4
1	373.745	0	48.5	2	4.29567	5.32663	#NULL!	93.5	153.6	60.5	143.333	96	5.43	1.95	3.43364	1.11	#NULL!	1	2	1	1	1	0	1	1	4	1	1	0	1	2	1	2	25.6432	2	0	4
1	373.745	0	46.5	2	5.96477	9.84221	#NULL!	71.5	142.9	46	124	73.3333	4.77	0.96	2.78364	1.55	#NULL!	1	2	2	0	0	1	0	0	1	2	0	1	0	2	1	3	22.5265	2	1	4
0	373.815	0	74.6	1	5.36	8.71	#NULL!	74	165	51.8	111.333	70.6667	5	0.7	3.17182	1.51	#NULL!	1	2	2	0	0	0	0	0	0	2	0	0	0	2	1	3	19.0266	2	0	1
0	373.815	0	70.2	1	5.99	6.17	#NULL!	72	155	52.3	108	54.6667	4.41	0.52	2.86364	1.31	#NULL!	1	2	2	0	0	1	0	0	1	2	0	1	0	2	1	3	21.769	1	0	3
0	374.439	0	70	1	5.6	5.61	#NULL!	81.1	169	65.2	120.667	82	5.68	1.14	3.71182	1.45	#NULL!	1	2	2	0	0	1	0	0	1	2	0	1	0	2	2	3	22.8283	2	1	4
1	374.439	0	74.4	1	6.15	4.06	#NULL!	79.7	163.2	60.7	150	62.6667	4.68	0.52	3.00364	1.44	#NULL!	1	2	1	0	1	1	0	0	2	2	1	1	0	2	1	2	22.7902	2	0	1
1	374.439	0	73.8	1	5.095	#NULL!	#NULL!	73	160	55.1	130	84	5.05	0.79	3.09091	1.6	#NULL!	1	2	2	0	1	0	0	0	1	2	1	0	0	2	1	2	21.5234	1	1	3
1	375.266	0	67.2	1	5.11	4.65	#NULL!	73.35	164.9	61.4	147.333	118	5.17	0.77	3.06	1.76	#NULL!	1	2	1	0	1	0	0	0	1	2	1	0	0	2	1	1	22.5802	2	0	3
0	376.544	0	72	2	5.41	5.97	6.5	79.5	144.5	51	136.667	96.6667	5.83	1.04	3.41727	1.94	2	1	1	1	0	1	0	1	0	2	2	1	0	0	1	2	4	24.425	2	0	2
0	376.544	0	72.9	2	4.37	6.87	6.6	88.1	153	61	131.333	70	6.43	1.05	4.42273	1.53	1	1	1	2	1	1	0	0	0	2	2	1	0	0	1	3	4	26.0584	2	0	3
0	376.544	0	70.3	2	6.21	14.39	6.6	72.5	151.2	46.4	148.667	79.3333	4.79	1.01	3.26091	1.07	1	1	1	1	0	1	1	0	1	3	1	1	1	0	1	2	5	20.2962	2	0	3
0	376.544	0	70.1	2	8.52	#NULL!	7.2	89	151.5	58.5	142	87.3333	5.22	0.69	3.43636	1.47	9	1	1	1	1	1	1	0	0	3	1	1	1	0	1	2	2	25.4877	2	0	3
0	376.544	0	73.5	2	4.6	6.19	6	93.5	160.3	63	138.667	62.6667	5.18	1.92	3.50727	0.8	1	1	2	2	1	1	0	1	1	4	1	1	0	1	1	2	3	24.5173	2	0	3
1	376.544	0	72.8	2	5.71	#NULL!	8.2	93.9	155.5	61.5	141.333	81.3333	3.99	2.1	2.12545	0.91	2	1	1	1	1	1	1	1	1	5	1	1	1	1	1	2	4	25.434	2	0	3
1	376.544	0	71	2	5.1	5.89	6.2	81	141	49.5	130.667	61.3333	4.5	1.01	2.61091	1.43	1	1	2	1	0	1	0	0	0	1	2	1	0	0	1	2	3	24.8981	2	0	3
1	376.544	0	70.5	2	5.6	6.66	5.8	89.1	159.2	64	140.667	89.3333	5.27	0.87	3.74455	1.13	#NULL!	1	2	1	1	1	1	0	1	4	1	1	1	0	1	2	3	25.2519	2	1	3
1	376.544	0	73.8	2	4.15	5.72	5.9	61.8	145.7	34.5	119.333	67.3333	4.99	0.76	2.83455	1.81	1	1	2	1	0	1	0	0	0	1	2	0	0	0	1	2	5	16.2517	2	0	1
1	376.544	0	74.4	2	5.9	#NULL!	6.8	93	152	67	118	65.3333	6.25	1.23	4.65091	1.04	1	1	1	2	1	0	1	0	1	3	1	0	1	0	1	3	5	28.9993	2	1	2
1	376.544	0	71.5	2	6.28	5.79	6.9	64.3	145.6	44	136.667	86	7.19	2.27	5.02818	1.13	#NULL!	1	1	2	0	1	1	1	1	4	1	1	1	1	1	3	4	20.7553	2	1	3
1	376.544	0	71.1	2	5.43	4.73	6	84.7	153.2	61.5	129.333	77.3333	4.54	1.61	2.85818	0.95	1	1	2	2	1	0	0	0	1	2	2	0	0	0	1	2	1	26.2034	2	0	2
1	376.544	0	70.6	2	5.19	6.12	6.5	79.7	156.5	60	120	70	4.7	0.56	3.11545	1.33	1	1	1	2	0	0	0	0	0	0	2	0	0	0	1	2	1	24.4975	2	1	3
0	376.544	0	74.6	2	4.96	5.2	6.8	73.5	153	54.9	136	82.6667	5.62	1.66	3.72545	1.14	#NULL!	1	1	2	0	1	0	0	1	2	2	1	0	0	1	2	5	23.4525	2	0	1
0	376.544	0	72	2	6.07	#NULL!	7	82	149.8	55.5	144	72	5.9	1.53	3.91455	1.29	1	1	1	1	0	1	1	0	0	2	2	1	1	0	1	3	2	24.7326	2	1	3
0	376.544	0	73.8	2	5.62	6.59	6	91.5	146.4	60.4	121.333	78.6667	5.06	0.94	3.54273	1.09	2	1	2	2	1	0	1	1	1	4	1	0	1	0	1	2	5	28.1809	2	0	3
1	377.07	0	61.9	1	3.4	4.9	#NULL!	95	166.5	68.9	119.333	79.3333	2.98	2.24	1.34182	0.62	1	1	1	2	1	0	1	1	1	4	1	0	0	1	1	1	1	24.8537	2	0	2
1	377.07	0	61.4	1	5.2	6.4	#NULL!	78	165	57.5	129.333	79.3333	3.98	0.99	2.58	0.95	1	1	2	2	0	0	0	0	1	1	2	0	0	0	1	1	4	21.1203	1	1	1
0	377.07	0	62.2	1	6.1	6.5	#NULL!	93	156.7	68.7	160.667	99.3333	3.67	2.48	2.06273	0.48	#NULL!	1	2	1	1	1	1	1	1	5	1	1	1	1	1	1	3	27.9781	2	1	2
0	377.07	0	63.1	1	4.3	6.4	#NULL!	102	171	83.5	134.667	84.6667	4.98	1.35	3.74636	0.62	#NULL!	1	2	2	1	1	0	0	1	3	1	1	0	0	1	1	2	28.5558	1	0	2
0	377.07	0	62.4	1	6.1	7.3	#NULL!	91	166	69	169.333	100	5.82	3.44	3.46636	0.79	#NULL!	1	2	1	1	1	1	1	1	5	1	1	1	1	1	1	2	25.0399	2	0	2
1	379.199	0	79.4	2	7.62	18.8	7.7	96.2	149.1	63.8	140.667	72	5.74	2.02	3.77182	1.05	#NULL!	1	1	1	1	1	1	1	1	5	1	1	1	1	1	1	1	28.6989	2	0	1
0	380.892	0	31.6	2	5.29	#NULL!	5.2	78.4	154.4	49.8	103.333	62.6667	4.09	2.43	1.79545	1.19	1	1	2	2	0	0	0	1	1	2	2	0	0	1	1	3	5	20.8898	2	1	1
0	380.892	0	32.7	2	5.05	#NULL!	5.5	73.5	166.3	54.7	94.6667	73.3333	3.5	0.63	2.11364	1.1	1	1	2	2	0	0	0	0	1	1	2	0	0	0	1	2	4	19.7789	2	1	1
1	380.892	0	34.9	2	5.38	5.39	5.4	82	160.4	66.1	118	75.3333	5.35	0.6	3.53727	1.54	#NULL!	1	2	2	0	0	0	0	0	0	2	0	0	0	1	3	3	25.6917	2	1	3
1	380.892	0	34.7	2	5.06	5.26	5.6	74	161.6	54.9	93.3333	63.3333	3.88	1	1.81545	1.61	#NULL!	1	2	2	0	0	0	0	0	0	2	0	0	0	1	2	3	21.0228	2	1	2
1	380.892	0	31.3	2	4.82	4.8	5.6	81.7	157.7	60.9	120.667	79.3333	4.18	1.24	2.50636	1.11	#NULL!	1	2	2	0	0	0	0	1	1	2	0	0	0	1	3	5	24.488	2	0	2
0	380.892	0	31.7	2	5.26	4.61	5.6	75	157.1	57.7	118	70.6667	4.43	1.02	2.59636	1.37	#NULL!	1	2	2	0	0	0	0	0	0	2	0	0	0	1	2	5	23.3789	2	0	2
0	380.892	0	32.8	2	5.5	6.4	5.6	83.5	153.5	55.7	118	79.3333	4.43	0.6	2.91727	1.24	#NULL!	1	2	2	0	0	0	0	1	1	2	0	0	0	1	2	2	23.6395	2	0	1
0	380.892	0	30.7	2	4.84	3.7	5.1	85.1	148.7	46.1	98	60.6667	3.93	0.99	2.34	1.14	#NULL!	1	2	2	1	0	0	0	1	2	2	0	0	0	1	2	4	20.8487	2	0	1
0	382.509	0	73.7	1	4.88	5.89	#NULL!	70.4	162	51.4	153.333	80	5.09	0.65	3.30455	1.49	#NULL!	1	2	1	0	1	0	0	0	1	2	1	0	0	2	1	2	19.5854	1	1	4
0	382.509	0	73.9	1	6.25	5.7	#NULL!	81	162	57.5	144.667	77.3333	4.3	1.85	2.26909	1.19	#NULL!	1	2	1	0	1	1	1	0	3	1	1	1	1	2	1	2	21.9098	1	0	4
0	382.509	0	70.1	1	5.51	4.13	#NULL!	66.3	170.7	53.3	112	66.6667	5.57	0.64	2.82909	2.45	#NULL!	1	2	2	0	0	0	0	0	0	2	0	0	0	2	1	2	18.292	2	0	1
0	382.509	0	70.2	1	6.49	6.61	#NULL!	91.1	159	67.5	119.333	74	4.86	1.09	3.04455	1.32	1	1	2	2	1	0	1	0	0	2	2	0	1	0	2	1	2	26.6999	1	0	2
0	382.509	0	72.4	1	6.81	5.92	#NULL!	101.7	165	79.8	142	85.3333	4.3	0.59	2.72182	1.31	#NULL!	1	2	1	1	1	1	0	0	3	1	1	1	0	2	1	2	29.3113	1	2	4
0	382.509	0	74	1	5.57	9.41	#NULL!	64.5	158.7	43	96	60	4.5	0.74	2.56364	1.6	1	1	2	2	0	0	0	0	0	0	2	0	0	0	2	2	2	17.0732	2	0	1
0	384.073	0	65	2	5.6	5.8	5.8	69.2	147.8	48.4	173.333	82.6667	7.17	1.03	5.42182	1.28	1	1	2	1	0	1	1	0	1	3	1	1	1	0	1	1	1	22.1563	2	0	3
1	384.073	0	68.2	2	5.705	4.115	6.3	91.3	147.5	60.1	140	70.6667	4.7	0.77	3.08	1.27	#NULL!	1	2	1	1	1	1	0	1	4	1	1	1	0	1	2	2	27.6242	2	0	2
1	384.073	0	65.8	2	6.36	5.04	5.7	76.1	144	50.2	131.333	80.6667	5.3	0.87	3.72455	1.18	#NULL!	1	2	2	0	1	1	0	1	3	1	1	1	0	1	1	1	24.2091	2	0	2
1	384.073	0	67.5	2	5.01	5.76	5.7	77.2	147	56	138.667	72.6667	5.68	1.62	3.82364	1.12	1	1	2	2	0	1	0	0	1	2	2	1	0	0	1	1	3	25.9151	2	0	3
1	384.073	0	66.1	2	5.09	5.4	6.4	77.4	152.6	52	143.333	83.3333	5.06	0.37	2.84182	2.05	1	1	2	1	0	1	0	0	0	1	2	1	0	0	1	1	2	22.3303	2	0	3
0	384.073	0	66.4	2	5.35	5.14	5.8	84.2	156	53.6	119.333	96.6667	4.12	1.55	2.60545	0.81	#NULL!	1	2	1	0	1	0	0	1	2	2	1	0	0	1	1	1	22.025	2	0	2
0	384.205	0	50.7	2	7.53	4.54	5.4	72.2	157	50.6	136.667	80.6667	4.32	1.45	2.48091	1.18	#NULL!	1	1	2	0	1	1	0	1	3	1	1	1	0	1	1	2	20.5282	2	0	1
0	384.205	0	51.7	2	5.14	7.71	6	93.3	156.5	72.1	153.333	100.667	4.33	1.67	2.26091	1.31	#NULL!	1	2	1	1	1	0	0	0	2	2	1	0	0	1	1	3	29.4379	2	0	4
0	384.492	0	58.3	1	3.5	4.5	#NULL!	94	175	70	113.333	72	6.87	1.39	5.04818	1.19	1	1	2	2	1	0	0	0	0	1	2	0	0	0	1	2	3	22.8571	1	0	1
0	384.492	0	58.2	1	8.7	9.3	#NULL!	94	165.6	72.3	143.333	70	4.2	1.97	2.76455	0.54	#NULL!	1	1	1	1	1	1	1	1	5	1	1	1	1	1	2	3	26.3644	2	0	2
0	384.492	0	59.2	1	4.2	#NULL!	#NULL!	78	167	59	130.667	70.6667	5.14	0.8	3.76636	1.01	1	1	2	2	0	1	0	0	1	2	2	1	0	0	1	1	5	21.1553	1	1	2
0	385.631	0	66.4	1	4.4	4.5	#NULL!	86	178.1	67.8	131.333	80	5.71	3.31	3.58545	0.62	1	1	2	1	0	1	0	1	1	3	1	1	0	1	1	1	2	21.3748	1	0	1
0	385.631	0	68.2	1	3.6	4.4	#NULL!	86.5	171.5	68.2	119.333	79.3333	4.14	0.72	2.69273	1.12	1	1	2	1	0	1	0	0	0	1	2	0	0	0	1	2	2	23.1876	1	0	1
1	385.631	0	68.4	1	4.7	7	#NULL!	98	164	63	141.333	70.6667	4.25	1.33	3.16545	0.48	#NULL!	1	2	1	1	1	0	0	1	3	1	1	0	0	1	1	2	23.4236	1	1	2
0	385.631	0	66.3	1	7.9	10.3	#NULL!	104	174	77.5	123.333	84.6667	3.62	5.39	#NULL!	0.37	#NULL!	1	1	1	1	1	1	1	1	5	1	1	1	1	1	1	4	25.5978	1	0	3
0	385.631	0	66.7	1	6.1	7.4	#NULL!	92	161	67.5	149.333	71.3333	3.19	1.58	1.88182	0.59	2	1	2	1	1	1	1	1	1	5	1	1	1	0	1	1	3	26.0407	2	0	2
1	386.104	0	50.4	2	12.19	16.36	#NULL!	80.95	159	67	140	90	5.55	1.56	3.40091	1.44	#NULL!	1	1	1	0	1	1	0	0	2	2	1	1	0	2	1	3	26.5021	2	0	2
1	386.104	0	53.7	2	5.59	5.91	#NULL!	77.15	165.5	66.2	158.667	80	5.18	0.69	3.22636	1.64	#NULL!	1	2	1	0	1	0	0	0	1	2	1	0	0	2	2	3	24.1692	2	1	4
1	386.104	0	52.6	2	4.93	5.77	#NULL!	84.4	159.2	65.5	120	76.6667	5.28	2.87	2.92545	1.05	#NULL!	1	2	2	0	0	0	1	1	2	2	0	0	1	2	3	2	25.8437	2	0	3
1	386.104	0	53.9	2	6.96	8.2	#NULL!	84.4	156.5	62	140	85.3333	7.16	2.08	5.01455	1.2	1	1	2	1	0	1	1	1	1	4	1	1	1	1	2	1	3	25.3141	2	0	3
0	386.104	0	52.3	2	5.15	5.8	#NULL!	70.35	161.8	50.9	97.3333	62	3.88	0.68	1.96091	1.61	1	1	2	2	0	0	0	0	0	0	2	0	0	0	2	2	4	19.4429	2	0	2
0	386.104	0	50.3	2	4.86	4.5	#NULL!	76.45	148.6	48.8	120.667	70	3.61	0.48	2.25182	1.14	1	1	2	2	0	0	0	0	1	1	2	0	0	0	2	1	3	22.0995	2	0	4
0	386.168	0	56.1	1	4.95	11.84	#NULL!	86.2	162	63.1	176.667	111.333	5.28	1.14	2.74182	2.02	2	1	1	1	0	1	0	1	0	2	2	1	0	0	2	3	4	24.0436	1	2	2
0	386.168	0	57.8	1	5.82	5.86	#NULL!	85.4	164.1	65.9	120	90	4.48	2.17	2.68364	0.81	1	1	2	1	0	1	1	1	1	4	1	1	1	1	2	2	3	24.4719	2	0	1
0	386.752	0	71.1	2	4.47	#NULL!	5.2	102	160	84	110	46.6667	3.61	0.96	2.25364	0.92	1	1	1	1	1	1	1	0	1	4	1	0	0	0	1	2	3	32.8125	2	0	1
0	386.752	0	72.2	2	5.6	#NULL!	6	95	155	70	86	46	6.18	3.12	3.69182	1.07	1	1	2	2	1	0	1	1	1	4	1	0	1	1	1	2	1	29.1363	1	0	3
0	386.752	0	71.8	2	5.45	#NULL!	6	97.8	149	64	82	54	5.16	3.66	2.70636	0.79	#NULL!	1	2	2	1	0	0	1	1	3	1	0	0	1	1	2	1	28.8275	2	0	2
0	386.752	0	70.5	2	9.33	#NULL!	5.4	71.5	153	45	92	50.6667	5.93	0.93	4.20727	1.3	1	1	1	2	0	0	1	0	0	1	2	0	1	0	1	2	5	19.2234	2	0	2
0	387.139	0	49.2	2	4.05	4.79	#NULL!	84.2	155.4	62.1	128	80	5.66	0.98	3.90455	1.31	1	1	2	2	0	0	0	0	0	0	2	0	0	0	2	3	3	25.7152	2	0	4
1	387.139	0	49.7	2	5	4.86	#NULL!	90.3	151	68.7	125.333	79.3333	6.2	1.12	4.48091	1.21	#NULL!	1	2	2	1	0	0	0	1	2	2	0	0	0	2	1	3	30.1303	2	1	2
0	387.139	0	47.5	2	4.64	4.36	#NULL!	90.1	160.4	66.7	120.667	79.3333	5.29	1.43	3.6	1.04	#NULL!	1	2	2	1	0	0	0	1	2	2	0	0	0	2	2	2	25.9249	2	0	4
0	387.21	0	44.8	2	5.46	3.22	#NULL!	77.8	155	52.5	108	69.3333	4.78	0.81	2.81182	1.6	#NULL!	1	2	2	0	0	0	0	0	0	2	0	0	0	2	1	3	21.8522	2	0	3
0	387.21	0	43.6	2	5.19	3.91	#NULL!	70.8	157.3	57.9	98.6667	74	4.55	1.04	2.51727	1.56	#NULL!	1	2	2	0	0	0	0	0	0	2	0	0	0	2	1	4	23.4003	2	0	2
0	387.21	0	41.9	2	6.21	5.165	#NULL!	68.7	155.4	47.3	112	80.6667	4.19	1.2	2.12455	1.52	#NULL!	1	2	2	0	0	1	0	0	1	2	0	1	0	2	1	3	19.5866	2	0	1
0	387.21	0	44.1	2	6.57	7.08	#NULL!	83.9	151	61.3	138.667	85.3333	4.43	2.06	2.31364	1.18	#NULL!	1	2	2	0	1	1	1	1	4	1	1	1	1	2	1	3	26.8848	2	0	2
0	387.21	0	43.9	2	5.86	6.74	#NULL!	78.5	155	57	135.333	89.3333	4.66	0.95	2.83818	1.39	#NULL!	1	2	2	0	1	1	0	0	2	2	1	1	0	2	1	2	23.7253	2	0	2
0	388.427	0	60.9	1	5.44	2.81	#NULL!	81.25	175	61.8	118	78.6667	4.08	1.14	2.40182	1.16	#NULL!	1	2	2	0	0	0	0	0	0	2	0	0	0	2	2	2	20.1796	1	1	4
0	388.427	0	63.7	1	5.43	4.43	#NULL!	77	164	61.5	136.667	80.6667	4.86	1.11	2.69545	1.66	1	1	2	2	0	1	0	0	0	1	2	1	0	0	2	1	2	22.8659	1	2	4
0	388.427	0	64.1	1	5.13	5.46	#NULL!	77	175	62	106.667	72	4.62	0.83	2.86273	1.38	#NULL!	1	2	2	0	0	0	0	0	0	2	0	0	0	2	1	2	20.2449	1	1	2
0	388.427	0	63.2	1	6.62	7.39	#NULL!	90.7	176.5	61.6	151.333	90	3.99	1.3	1.99909	1.4	#NULL!	1	2	1	1	1	1	0	0	3	1	1	1	0	2	2	2	19.7739	1	2	3
0	388.427	0	63	1	5.59	5.77	#NULL!	84.9	157.5	69.6	127.333	78	5.17	1.55	3.32545	1.14	2	1	2	2	0	0	0	1	0	1	2	0	0	0	2	1	2	28.0574	2	0	4
0	388.427	0	64.9	1	6.03	4.77	#NULL!	79.2	162.5	69	147.333	82.6667	6.62	2.65	3.87545	1.54	1	1	2	1	0	1	1	1	0	3	1	1	1	1	2	1	3	26.1302	1	0	4
0	388.427	0	63.1	1	5.385	#NULL!	#NULL!	78.55	157.5	51.6	119.333	85.3333	5.58	1.55	3.08545	1.79	1	1	2	2	0	1	0	0	0	1	2	1	0	0	2	1	2	20.8012	1	2	3
0	388.86	0	45.4	2	7.68	#NULL!	7.6	81	149.2	57.9	118.667	80	3.83	2.6	1.60818	1.04	#NULL!	1	1	2	0	0	1	1	1	3	1	0	1	1	1	1	3	26.01	2	0	2
0	388.86	0	47.2	2	4.16	3.05	5.4	79	154.1	53.7	126.667	70.6667	5.34	3.4	2.27455	1.52	1	1	2	2	0	0	0	1	0	1	2	0	0	1	1	2	3	22.6136	1	2	3
0	388.86	0	46.6	2	4.87	3.91	5.4	82.3	146.5	56.5	119.333	78.6667	5.54	7.36	#NULL!	0.51	#NULL!	1	2	2	0	0	0	1	1	2	2	0	0	1	1	1	1	26.3253	2	0	2
0	388.86	0	48.4	2	6.87	#NULL!	6.8	88.2	150	64.3	114.667	78	4.26	2.54	2.36545	0.74	#NULL!	1	1	2	1	0	1	1	1	4	1	0	1	1	1	1	2	28.5778	2	0	2
0	388.86	0	47.7	2	4.26	2.84	4.9	74	165.7	54.8	156.667	84.6667	3.8	0.79	1.49091	1.95	#NULL!	1	2	1	0	1	0	0	0	1	2	1	0	0	1	2	4	19.9589	2	1	3
0	389.365	0	70.9	1	5.98	6.42	#NULL!	74.95	147.3	52	136.667	88.6667	6.13	1.62	3.70364	1.69	9	2	2	1	0	1	1	0	0	2	2	1	1	0	2	1	2	23.9661	2	0	1
1	389.365	0	71	1	5.59	4.11	#NULL!	67.3	158.5	50.8	136	65.3333	5.18	0.98	2.35455	2.38	2	1	2	1	0	1	0	1	0	2	2	1	0	0	2	1	1	20.2211	2	0	1
1	389.365	0	72.8	1	6.78	6.19	#NULL!	75.3	165.2	57.7	150	80	5.78	1.62	3.12364	1.92	#NULL!	1	2	1	0	1	1	0	0	2	2	1	1	0	2	1	2	21.1425	1	1	1
1	389.365	0	70.3	1	10.03	#NULL!	#NULL!	81.8	155.9	55.1	164.667	78.6667	4.79	1.43	3.01	1.13	#NULL!	1	1	1	0	1	1	0	0	2	2	1	1	0	2	1	1	22.6704	1	0	1
0	389.365	0	73.6	1	5.49	5.08	#NULL!	72.1	170.4	51.5	103.333	59.3333	3.28	0.59	1.32182	1.69	1	1	2	2	0	0	0	0	0	0	2	0	0	0	2	2	3	17.7365	2	1	2
1	389.429	0	45.7	2	4.62	#NULL!	#NULL!	92.4	157.2	64.6	106.667	70.6667	4.93	0.98	3.01455	1.47	1	1	2	2	1	0	0	0	0	1	2	0	0	0	1	1	2	26.1413	2	1	2
1	389.429	0	47.1	2	9.83	#NULL!	#NULL!	91.7	162.3	65.5	130.667	90	5	2.5	2.92364	0.94	1	1	1	1	1	1	1	1	1	5	1	1	1	1	1	1	2	24.8659	2	2	2
1	389.429	0	47.5	2	4.73	#NULL!	#NULL!	84.2	149	50.8	126	91.3333	4.8	0.78	3.03545	1.41	#NULL!	1	2	1	0	1	0	0	0	1	2	1	0	0	1	1	2	22.8819	1	0	2
1	389.429	0	47.8	2	4.78	#NULL!	#NULL!	72	155.5	50.5	122.667	79.3333	4.53	0.82	2.84727	1.31	#NULL!	1	2	2	0	0	0	0	0	0	2	0	0	0	1	1	3	20.8848	2	0	2
1	389.429	0	47.9	2	5.385	#NULL!	#NULL!	101.2	159	69.2	89.3333	60.6667	4.89	0.84	3.36818	1.14	#NULL!	1	2	2	1	0	0	0	1	2	2	0	0	0	1	1	3	27.3723	1	0	3
1	389.429	0	45.5	2	4.61	#NULL!	#NULL!	70	160.5	50.6	106.667	75.3333	3.09	0.47	1.72636	1.15	#NULL!	1	2	2	0	0	0	0	1	1	2	0	0	0	1	1	1	19.6427	2	0	2
1	389.429	0	48.7	2	5.2	#NULL!	#NULL!	71.1	144.6	52.7	105.333	68.6667	3.93	1.52	2.18909	1.05	#NULL!	1	2	2	0	0	0	0	1	1	2	0	0	0	1	1	2	25.2043	2	0	2
0	389.429	0	48.2	2	4.46	#NULL!	#NULL!	91.4	152	67.4	154.667	79.3333	3.85	1.03	2.01182	1.37	#NULL!	1	2	1	1	1	0	0	0	2	2	1	0	0	1	1	2	29.1724	2	1	1
0	389.429	0	49.8	2	4.38	#NULL!	#NULL!	97.5	155.5	75.3	123.333	76.6667	4.72	1.27	2.87273	1.27	#NULL!	1	2	2	1	0	0	0	1	2	2	0	0	0	1	1	3	31.1411	2	0	1
0	389.429	0	48.9	2	4.39	#NULL!	#NULL!	109	162.7	90.8	138	90	3.58	0.74	2.21364	1.03	#NULL!	1	2	1	1	1	0	0	1	3	1	1	0	0	1	1	1	34.3013	2	1	1
0	389.429	0	45.4	2	5.22	#NULL!	#NULL!	90	153.3	61.4	108	61.3333	5.05	1.06	2.96818	1.6	2	1	2	2	1	0	0	1	0	2	2	0	0	0	1	1	1	26.1267	2	1	3
0	389.429	0	47.7	2	4.21	#NULL!	#NULL!	96	153.3	48	90	64	4.37	1.3	2.84909	0.93	#NULL!	1	2	2	1	0	0	0	1	2	2	0	0	0	1	1	2	20.4248	1	0	3
0	389.856	0	61.1	2	3.7	4.53	#NULL!	63.5	156.4	42.1	109.333	82.6667	4.52	0.78	2.57545	1.59	#NULL!	1	2	2	0	0	0	0	0	0	2	0	0	0	2	1	2	17.2111	2	0	4
0	389.856	0	64.4	2	3.73	3.47	#NULL!	72.8	147.8	49.1	133.333	103.333	5.1	1.47	3.05182	1.38	#NULL!	1	2	1	0	1	0	0	0	1	2	1	0	0	2	1	2	22.4767	2	0	4
0	389.856	0	62.4	2	4.27	5.32	#NULL!	82.9	158	58.4	158.667	106	5.12	1.2	3.36455	1.21	#NULL!	1	2	1	0	1	0	0	1	2	2	1	0	0	2	1	2	23.3937	2	0	3
1	389.856	0	60.6	2	5.95	#NULL!	#NULL!	85.8	150.3	57.5	140.667	96.6667	4.19	1.95	2.27364	1.03	#NULL!	1	2	1	1	1	1	1	1	5	1	1	1	1	2	1	1	25.4536	2	0	4
1	389.856	0	64.5	2	5.95	8.14	#NULL!	67.15	157.7	45.9	150.667	107.333	3.96	1.09	2.41455	1.05	#NULL!	1	2	1	0	1	1	0	1	3	1	1	1	0	2	1	1	18.4565	2	0	2
1	389.856	0	64.4	2	4.76	3.865	#NULL!	77.05	153.9	60.1	136.667	90.6667	5.22	1.44	3.29545	1.27	#NULL!	1	2	1	0	1	0	0	1	2	2	1	0	0	2	1	1	25.3745	2	0	2
1	389.856	0	60.2	2	5.55	#NULL!	#NULL!	80	156.3	53.8	122	79.3333	5.03	0.96	3.21364	1.38	#NULL!	1	2	2	0	0	0	0	0	0	2	0	0	0	2	1	1	22.0224	2	0	2
1	389.856	0	64.2	2	5.55	5.55	#NULL!	61.35	155	39.9	108	72.6667	4.33	1.21	2.66	1.12	#NULL!	1	2	2	0	0	0	0	1	1	2	0	0	0	2	1	2	16.6077	2	0	2
1	389.856	0	63.1	2	4.76	5.18	#NULL!	67	151.7	46.2	168.667	119.333	4.65	1.13	2.87636	1.26	#NULL!	1	2	1	0	1	0	0	1	2	2	1	0	0	2	1	2	20.0757	2	0	4
1	389.856	0	64.1	2	4.76	4.25	#NULL!	82.45	157.4	60.7	138	104	5.98	2.93	3.38818	1.26	#NULL!	1	2	1	0	1	0	1	1	3	1	1	0	1	2	1	1	24.5007	2	0	4
0	390.321	0	55.6	2	5.59	4.16	#NULL!	85.6	171	73.6	119.333	86	6.71	0.99	4.84	1.42	#NULL!	1	2	2	1	1	0	0	0	2	2	1	0	0	2	1	3	25.1701	1	0	4
0	390.321	0	59.8	2	5.4	5.78	#NULL!	72.9	151.8	46.4	110.667	68	3.66	0.57	1.62091	1.78	1	1	2	2	0	0	0	0	0	0	2	0	0	0	2	2	1	20.1361	2	1	2
0	390.321	0	56.6	2	5.44	5.49	#NULL!	82.8	163	63.6	116	76.6667	5.59	1.7	3.45727	1.36	#NULL!	1	2	2	0	0	0	1	0	1	2	0	0	1	2	1	1	23.9377	2	0	4
0	390.321	0	59.2	2	5.8	#NULL!	#NULL!	72.3	157	57.7	132	84	3.25	0.47	1.92636	1.11	1	1	2	2	0	1	1	0	1	3	1	1	1	0	2	2	1	23.4087	2	0	4
1	390.321	0	56.8	2	6.01	7.22	#NULL!	78.5	150.5	54	158	103.333	5.1	0.6	3.25727	1.57	#NULL!	1	2	1	0	1	1	0	0	2	2	1	1	0	2	2	3	23.8408	2	0	4
0	390.321	0	58.1	2	5.99	6.67	#NULL!	63.3	147.3	41.6	140	80.6667	3.37	0.77	1.65	1.37	#NULL!	1	2	1	0	1	1	0	0	2	2	1	1	0	2	1	2	19.1729	2	0	1
0	390.321	0	55.9	2	6.42	#NULL!	#NULL!	97.3	156.2	82	146	98	4.35	3.13	2.04727	0.88	#NULL!	1	2	1	1	1	1	1	1	5	1	1	1	1	2	1	2	33.6087	2	0	4
0	390.731	0	60.1	1	5.26	6.31	#NULL!	79.55	175	68	120	81.3333	4.35	0.6	2.38727	1.69	1	1	2	2	0	0	0	0	0	0	2	0	0	0	2	1	3	22.2041	1	0	2
0	390.731	0	64.9	1	6.85	#NULL!	#NULL!	97.4	169.7	83.6	134.667	82	5.3	2.77	3.15091	0.89	2	1	1	1	1	1	1	1	1	5	1	1	1	1	2	1	1	29.0297	2	1	1
1	391.502	0	80.4	1	4.32	5.59	#NULL!	67.5	165.4	53.5	121.333	80	4.9	1.24	3.50636	0.83	1	1	2	2	0	0	0	0	1	1	2	0	0	0	2	1	2	19.5561	1	0	1
0	391.502	0	79.7	1	5.62	8.67	#NULL!	92.65	170.4	70	200	130	4.28	1.58	2.78182	0.78	1	2	2	1	1	1	1	0	1	4	1	1	1	0	2	2	2	24.1079	2	0	1
0	392.006	0	52.2	1	5.23	4.49	#NULL!	93.3	173.5	78.9	107.333	74.6667	6.37	1.38	4.27273	1.47	#NULL!	1	2	2	1	0	0	0	0	1	2	0	0	0	2	2	4	26.2107	1	1	3
1	392.006	0	50	1	5.17	6.28	#NULL!	88.5	178	73.2	122	86.6667	4.23	1.13	2.32636	1.39	1	1	2	2	0	1	0	0	0	1	2	1	0	0	2	2	4	23.1031	1	2	2
1	392.006	0	54.7	1	7.32	12.92	#NULL!	97.5	169	79.4	164	104	5.75	1.71	3.05273	1.92	#NULL!	1	1	1	1	1	1	1	0	4	1	1	1	1	2	1	3	27.8001	2	2	4
1	392.006	0	53.8	1	6.91	8.48	#NULL!	73.5	160.2	55.9	138.667	89.3333	2.84	0.36	1.00636	1.67	#NULL!	1	2	2	0	1	1	0	0	2	2	1	1	0	2	1	1	21.7814	2	1	4
1	392.006	0	51.9	1	5.55	6.12	#NULL!	73.5	172.5	60.4	130	79.3333	3.71	0.82	1.86727	1.47	1	1	2	2	0	1	0	0	0	1	2	1	0	0	2	1	3	20.2983	1	2	3
0	392.006	0	50	1	5.66	#NULL!	#NULL!	77.3	166.7	58	128.667	81.3333	4.12	0.72	1.96273	1.83	1	1	2	2	0	0	1	0	0	1	2	0	1	0	2	2	3	20.8717	2	1	4
0	392.006	0	54	1	5.6	4.59	#NULL!	78.4	169.5	64.7	138	90.6667	4.9	2.14	2.43727	1.49	#NULL!	1	2	1	0	1	1	1	0	3	1	1	1	1	2	1	2	22.5198	1	2	1
0	392.006	0	53	1	6.23	4.23	#NULL!	90.5	171.3	71.1	116	79.3333	3.91	0.73	2.37818	1.2	1	1	2	2	1	0	1	0	0	2	2	0	1	0	2	1	4	24.2301	1	0	4
0	392.006	0	52.5	1	5.87	4.9	#NULL!	75.5	158.2	58.5	102	59.3333	3.77	1.4	1.65364	1.48	#NULL!	1	2	2	0	0	1	0	0	1	2	0	1	0	2	1	1	23.3745	1	0	3
0	392.636	0	57.2	2	6.32	7.73	#NULL!	90.2	160.1	74.4	151.333	88	5.26	1.52	3.13909	1.43	#NULL!	1	2	1	1	1	1	0	0	3	1	1	1	0	2	2	3	29.0262	2	0	4
0	392.636	0	57.7	2	5.36	6.79	#NULL!	88.4	150.9	58.3	116	76.6667	4.96	1.35	3.18636	1.16	1	1	2	2	1	0	0	0	1	2	2	0	0	0	2	2	2	25.603	2	1	4
1	392.636	0	58.9	2	5.6	5.83	#NULL!	76	163.2	60.4	129.333	82.6667	5.34	1.42	3.42455	1.27	1	1	2	2	0	0	1	0	1	2	2	0	1	0	2	1	2	22.6776	2	0	1
1	392.636	0	59.2	2	5.55	6.31	#NULL!	71.1	152	50.9	103.333	68.6667	4.1	0.86	2.39909	1.31	1	1	2	2	0	0	0	0	0	0	2	0	0	0	2	2	3	22.0308	2	0	2
0	392.636	0	55	2	4.3	6.46	#NULL!	75.05	159.3	58.4	108.667	70	4.19	1.08	2.47909	1.22	#NULL!	1	2	2	0	0	0	0	1	1	2	0	0	0	2	2	3	23.0134	2	0	2
0	393.348	0	72	2	6.63	#NULL!	#NULL!	98.05	151.7	59.7	126	69.3333	5.05	2.38	3.00818	0.96	2	1	1	1	1	1	1	1	1	5	1	0	1	1	2	1	1	25.942	2	0	1
0	393.348	0	71.5	2	4.16	5.03	#NULL!	91.1	145.2	58	160.667	80.6667	4.17	0.83	2.32273	1.47	2	1	2	1	1	1	0	1	0	3	1	1	0	0	2	2	2	27.5103	2	1	2
0	393.348	0	72	2	6.18	#NULL!	#NULL!	89.95	150	65.4	125.333	75.3333	6	1.4	4.18364	1.18	9	2	1	1	1	1	1	0	1	4	1	0	1	0	2	1	1	29.0667	2	0	3
1	393.348	0	72.1	2	#NULL!	#NULL!	#NULL!	105.45	158.7	85.5	138	80	5.02	0.97	3.01909	1.56	1	1	1	1	1	1	1	0	0	3	1	1	#NULL!	0	2	1	1	33.9478	2	0	1
1	394.055	0	68.5	2	4.38	4.48	#NULL!	71	153.4	48.8	131.333	79.3333	4.45	1.28	2.75818	1.11	#NULL!	1	2	2	0	1	0	0	1	2	2	1	0	0	2	1	1	20.7381	2	0	4
0	394.241	0	66.8	2	5.58	6.72	5.4	73	156	53	93.3333	60	5.04	0.76	3.15455	1.54	1	1	2	2	0	0	0	0	0	0	2	0	0	0	1	2	2	21.7784	2	0	1
0	394.241	0	66.5	2	5.05	3.46	5.4	77	152	56	74.6667	54.6667	4.73	1.49	2.83273	1.22	1	1	2	2	0	0	0	0	1	1	2	0	0	0	1	2	2	24.2382	2	0	1
0	394.241	0	66.1	2	9.93	#NULL!	8.7	98	154	60	82.6667	52.6667	6.66	1.77	4.69545	1.16	1	1	1	1	1	1	1	1	1	5	1	0	1	1	1	2	3	25.2994	2	0	2
0	394.241	0	67.9	2	4.22	#NULL!	4.8	78	150	50	109.333	54.6667	5.46	1.25	3.49182	1.4	9	1	2	1	0	1	0	0	0	1	2	0	0	0	1	2	3	22.2222	2	2	1
0	394.241	0	69	2	6.85	#NULL!	5.3	78	156	50	81.3333	54.6667	3.93	1.3	3.21909	0.12	1	1	2	1	0	1	1	0	1	3	1	0	1	0	1	2	2	20.5457	2	0	2
0	394.241	0	66.7	2	5.33	5.62	6.3	99	157	66	88	60.6667	5.74	2.63	3.69455	0.85	2	1	2	1	1	1	0	1	1	4	1	0	0	1	1	2	2	26.7759	2	0	2
0	394.241	0	69.9	2	4.8	#NULL!	6	92	149	60	85.3333	56	6.2	2.26	3.88273	1.29	1	1	2	2	1	0	0	1	0	2	2	0	0	1	1	2	1	27.0258	2	0	2
1	394.241	0	68.1	2	4.9	#NULL!	5.8	80	153	58	93.3333	53.3333	4.34	1.03	2.57182	1.3	1	1	2	1	0	1	0	0	0	1	2	0	0	0	1	2	2	24.7768	2	0	3
1	394.241	0	67.2	2	4.75	#NULL!	5.3	77	154.5	54	72.6667	46.6667	6.12	1.97	4.15455	1.07	1	1	2	2	0	0	0	1	1	2	2	0	0	1	1	2	2	22.6223	2	0	1
0	394.431	0	49.5	2	6.12	9.19	#NULL!	82	149	55	128	80	5.07	2.56	3.06636	0.84	#NULL!	1	2	2	0	0	1	1	1	3	1	0	1	1	2	1	3	24.7737	2	0	4
0	394.431	0	49.3	2	4.5	5.14	#NULL!	64.05	152	43	100.667	61.3333	5	0.96	2.82364	1.74	#NULL!	1	2	2	0	0	0	0	0	0	2	0	0	0	2	2	3	18.6115	2	0	4
0	394.431	0	48	2	6	4.69	#NULL!	72	154	52.8	116	82.6667	5.14	6.19	#NULL!	1.06	#NULL!	1	2	2	0	0	1	1	1	3	1	0	1	1	2	1	3	22.2635	2	0	4
0	394.431	0	45.3	2	4.88	5.96	#NULL!	83.05	147	53.5	91.3333	61.3333	5.46	1.36	3.69182	1.15	#NULL!	1	2	2	0	0	0	0	1	1	2	0	0	0	2	2	3	24.7582	2	0	3
1	394.431	0	46	2	4.83	4.74	#NULL!	75	156	52	108.667	66	5.77	1.51	4.07364	1.01	#NULL!	1	2	2	0	0	0	0	1	1	2	0	0	0	2	1	3	21.3675	2	0	4
1	394.431	0	47.4	2	5.24	7.08	#NULL!	95	161.5	77.2	129.333	72.6667	4.46	1.39	2.86818	0.96	#NULL!	1	2	2	1	0	0	0	1	2	2	0	0	0	2	2	3	29.5987	2	0	4
0	394.431	0	45.9	2	5.8	7.67	#NULL!	80.15	148	58.2	110	64.6667	6.85	0.69	4.84636	1.69	#NULL!	1	2	2	0	0	1	0	0	1	2	0	1	0	2	1	3	26.5705	2	0	4
1	394.664	0	69.3	2	5.21	5.83	5.8	82.5	151.4	57.9	107.333	60	6.99	2.02	4.77182	1.3	1	1	2	2	0	0	0	1	0	1	2	0	0	1	1	1	4	25.2596	2	1	2
0	394.801	0	36.1	2	5.21	4.81	5.4	82	158.6	60	115.333	89.3333	6.24	1.04	4.30727	1.46	#NULL!	1	2	2	0	1	0	0	0	1	2	1	0	0	1	2	3	23.8531	2	0	2
0	394.801	0	37	2	5.4	1.98	5.7	77.4	147.4	50	102	73.3333	3.42	0.47	2.05636	1.15	1	1	2	2	0	0	0	0	1	1	2	0	0	0	1	2	3	23.0131	2	0	1
0	394.801	0	39.8	2	5.21	5.29	5.2	82.6	156.4	56.2	119.333	76	4.75	0.94	2.87273	1.45	1	1	2	2	0	0	0	0	0	0	2	0	0	0	1	2	3	22.9754	2	0	2
0	394.801	0	38.6	2	5.05	#NULL!	5.4	76.5	154.5	52	119.333	73.3333	5.11	1	3.62545	1.03	#NULL!	1	2	2	0	0	0	0	1	1	2	0	0	0	1	1	3	21.7844	#NULL!	0	2
0	394.801	0	39	2	5.23	6.24	5.7	84.5	160.5	68.2	108.667	77.3333	3.79	1.33	2.18545	1	1	1	2	2	1	0	0	0	1	2	2	0	0	0	1	2	3	26.4749	2	0	3
1	394.801	0	35.9	2	5.42	7.23	5.5	89.2	155.3	69.1	118	77.3333	4.24	1.2	2.66455	1.03	#NULL!	1	2	2	1	0	0	0	1	2	2	0	0	0	1	2	3	28.6507	2	0	1
1	394.801	0	37.2	2	5.85	#NULL!	5.6	88.5	164.7	65.6	113.333	83.3333	4.96	0.73	3.42818	1.2	1	1	2	2	1	0	1	0	1	3	1	0	1	0	1	2	4	24.1834	2	0	1
1	394.801	0	37.4	2	4.65	#NULL!	5.2	67	157.5	44.8	98	62	4.27	0.6	2.66727	1.33	#NULL!	1	2	2	0	0	0	0	0	0	2	0	0	0	1	3	3	18.06	2	0	1
0	395.09	0	48.7	2	5.86	5.69	#NULL!	77.1	150.6	54.4	105.333	72.6667	4.97	0.97	2.74909	1.78	1	1	2	2	0	0	1	0	0	1	2	0	1	0	2	1	3	23.9855	2	0	4
0	395.09	0	45.2	2	6.38	7.45	#NULL!	98.1	154.5	72.7	162.667	88.6667	4.44	3	2.09636	0.98	#NULL!	1	2	1	1	1	1	1	1	5	1	1	1	1	2	1	3	30.4563	2	0	4
0	395.09	0	49.8	2	6.03	5.21	#NULL!	86.7	154	68	117.333	82	7	0.93	4.91727	1.66	1	1	2	2	1	0	1	0	0	2	2	0	1	0	2	2	3	28.6726	2	1	2
0	395.09	0	49.6	2	5.91	3.47	#NULL!	69.5	149.5	51.4	134.667	96	4.55	0.8	2.76636	1.42	#NULL!	1	2	1	0	1	1	0	0	2	2	1	1	0	2	1	2	22.9975	2	0	1
1	395.09	0	47.5	2	4.84	5.68	#NULL!	85.4	153	61.2	133.333	76.6667	5.7	1.39	3.56818	1.5	1	1	2	2	1	1	0	0	0	2	2	1	0	0	2	2	3	26.1438	2	0	4
1	395.09	0	45	2	5.42	3.84	#NULL!	79.8	156.5	67.6	146	97.3333	4.02	0.77	2.29	1.38	#NULL!	1	2	1	0	1	0	0	0	1	2	1	0	0	2	2	3	27.6006	2	0	2
0	395.09	0	48	2	5.12	6	#NULL!	87.5	159.7	73.3	114	69.3333	4.58	1.32	2.45	1.53	1	1	2	2	1	0	0	0	0	1	2	0	0	0	2	2	3	28.7405	2	0	2
0	395.09	0	47.7	2	6.07	5.22	#NULL!	73.7	158.7	52.7	149.333	92	3.14	1.63	1.41909	0.98	1	1	2	1	0	1	1	0	1	3	1	1	1	0	2	1	4	20.9246	2	0	4
0	395.09	0	49.4	2	5.5	4.14	#NULL!	73.4	159.5	61.2	128	76.6667	3.96	0.76	2.12455	1.49	#NULL!	1	2	1	0	1	0	0	0	1	2	0	0	0	2	1	4	24.0564	2	0	4
0	395.09	0	46	2	6.3	6.3	#NULL!	81.5	161.2	72.6	130	84.6667	3.78	1.41	2.00909	1.13	#NULL!	1	2	2	0	1	1	0	1	3	1	1	1	0	2	1	3	27.9387	2	0	4
0	398.563	0	42.7	2	4.29	3.44	5.3	72.5	157.6	51	108	68.6667	4.27	0.86	2.65909	1.22	#NULL!	1	2	2	0	0	0	0	1	1	2	0	0	0	1	3	3	20.5333	2	0	3
0	398.563	0	44.7	2	6.02	4.96	5.8	90.1	161.7	71.7	140.667	88.6667	3.86	1.55	2.34545	0.81	1	1	2	1	1	1	1	0	1	4	1	1	1	0	1	3	4	27.422	2	0	2
0	398.563	0	41.6	2	5.59	4.21	5.5	78	153.4	52.9	118.667	75.3333	6.22	0.79	4.47091	1.39	#NULL!	1	2	2	0	0	0	0	0	0	2	0	0	0	1	3	3	22.4804	2	1	3
0	398.563	0	41.3	2	5.03	5.54	5.7	73	155.8	50.7	98	64	4.55	0.61	2.83273	1.44	1	1	2	2	0	0	0	0	0	0	2	0	0	0	1	2	4	20.8869	2	1	2
0	398.563	0	41.3	2	5.93	6.98	5.4	72	151.5	46.2	109.333	81.3333	4.03	0.51	2.42818	1.37	1	1	2	2	0	0	1	0	0	1	2	0	1	0	1	1	4	20.1287	2	0	1
0	398.563	0	41.5	2	5.48	5.83	5.2	72	156.4	48.3	128	76.6667	4.64	1.47	2.77182	1.2	1	1	2	2	0	0	0	0	1	1	2	0	0	0	1	3	3	19.7457	2	1	3
0	398.563	0	41.7	2	5.02	5	5.5	76.1	160.1	53.5	108.667	84.6667	6.15	1.5	3.81818	1.65	1	1	2	2	0	1	0	0	0	1	2	1	0	0	1	2	3	20.8723	2	0	2
0	398.563	0	41.9	2	4.91	4.44	5.7	72	160	51.5	123.333	85.3333	3.31	1.17	1.71818	1.06	#NULL!	1	2	2	0	1	0	0	1	2	2	1	0	0	1	2	4	20.1172	2	0	2
0	399.046	0	60.8	2	4.37	5.07	#NULL!	84.1	148	61	118	75.3333	6.22	3.34	3.79182	0.91	#NULL!	1	2	2	0	0	0	1	1	2	2	0	0	1	2	1	1	27.8488	2	0	1
0	399.046	0	64.3	2	5.25	#NULL!	#NULL!	64.15	155.5	41.7	110.667	70.6667	4.13	0.97	2.21909	1.47	#NULL!	1	2	2	0	0	0	0	0	0	2	0	0	0	2	1	1	17.2455	2	0	2
0	399.046	0	62	2	4.74	#NULL!	#NULL!	87.2	147.5	47	96	61.3333	4.82	0.63	2.96364	1.57	#NULL!	1	2	2	1	0	0	0	0	1	2	0	0	0	2	1	1	21.603	2	0	1
0	399.046	0	62.7	2	4.5	5.11	#NULL!	71.15	160.8	48.9	100.667	70.6667	3.82	0.78	2.07545	1.39	#NULL!	1	2	2	0	0	0	0	0	0	2	0	0	0	2	2	2	18.912	2	0	1
0	399.046	0	63	2	4.73	4.8	#NULL!	83	155.6	60.5	118.667	78.6667	4.12	0.91	2.36636	1.34	#NULL!	1	2	2	0	0	0	0	0	0	2	0	0	0	2	1	1	24.9883	2	0	1
0	399.046	0	62.4	2	4.77	4.72	#NULL!	80.8	150.4	63.2	118.667	78	4.06	1.17	2.40818	1.12	#NULL!	1	2	2	0	0	0	0	1	1	2	0	0	0	2	1	1	27.9397	2	0	2
1	399.046	0	62.3	2	11.47	#NULL!	#NULL!	96.15	158.5	70	178.667	91.3333	4.97	1.39	3.21818	1.12	#NULL!	1	1	1	1	1	1	0	1	4	1	1	1	0	2	1	1	27.8637	2	0	2
0	399.507	0	85.6	2	6.52	5.95	#NULL!	65.25	149	43.5	160.667	81.3333	5.62	1.08	3.38909	1.74	#NULL!	1	2	1	0	1	1	0	0	2	2	1	1	0	2	1	1	19.5937	2	0	1
1	399.507	0	81.9	2	6.12	#NULL!	#NULL!	86.55	150.6	60	145.333	76.6667	4.67	1.7	2.85727	1.04	#NULL!	1	2	1	1	1	1	1	1	5	1	1	1	1	2	1	1	26.4546	2	0	2
0	399.507	0	85.9	2	7.98	16.25	#NULL!	76.25	144.5	48.3	129.333	60	5.46	2.55	2.95091	1.35	#NULL!	1	1	1	0	1	1	1	0	3	1	0	1	1	2	1	1	23.1319	2	0	1
0	399.855	0	68	2	16.1	#NULL!	#NULL!	85	155	58	150.667	90.6667	6.22	7.2	#NULL!	0.44	#NULL!	1	1	1	1	1	1	1	1	5	1	1	1	1	1	2	4	24.1415	2	0	2
0	400.757	0	70.8	2	5.36	6.44	#NULL!	91.05	162.5	60.3	146.667	84	6.47	1.88	4.43545	1.18	#NULL!	1	2	1	1	1	0	1	1	4	1	1	0	1	2	1	3	22.8355	2	0	3
1	400.757	0	73.4	2	5.21	6.8	#NULL!	73	140.3	40.8	107.333	62.6667	7.13	1.19	5.18909	1.4	#NULL!	1	2	2	0	0	0	0	0	0	2	0	0	0	2	2	2	20.7274	2	0	1
1	400.757	0	70.7	2	6.61	10.41	#NULL!	75	141	47	136.667	85.3333	5.31	0.92	3.76182	1.13	#NULL!	1	2	2	0	1	1	0	1	3	1	1	1	0	2	2	2	23.6407	2	0	1
0	400.8	0	53.6	2	6.16	6.32	#NULL!	91.4	163.5	66.9	127.333	77.3333	5.71	2.2	3.63	1.08	#NULL!	1	1	2	1	0	1	1	1	4	1	0	1	1	2	3	2	25.026	2	0	2
1	400.8	0	53.7	2	5.51	6.4	#NULL!	70.25	161	56.7	130	80.6667	4.25	0.67	2.62545	1.32	1	1	2	2	0	1	0	0	0	1	2	1	0	0	2	3	5	21.8742	2	0	2
1	400.8	0	51.7	2	4.88	4.7	#NULL!	71.25	150	46.8	120	78.6667	4.87	0.82	2.78727	1.71	1	1	2	2	0	0	0	0	0	0	2	0	0	0	2	3	4	20.8	2	0	3
1	400.8	0	51.9	2	15.39	23.81	#NULL!	87.65	152.1	62.9	117.333	73.3333	5.74	3	3.29636	1.08	#NULL!	1	1	2	1	0	1	1	1	4	1	0	1	1	2	1	3	27.1889	2	0	2
0	400.91	0	58.8	2	5	7.5	#NULL!	91.4	141.3	60	138.667	80.6667	4.2	0.63	2.77364	1.14	#NULL!	1	2	2	1	1	0	0	1	3	1	1	0	0	1	2	1	30.0516	2	0	1
0	400.91	0	59.5	2	5.7	6.4	#NULL!	88.2	150	64.8	126	79.3333	5.2	2.27	3.43818	0.73	#NULL!	1	2	1	1	1	1	1	1	5	1	0	1	1	1	2	3	28.8	2	0	1
0	400.91	0	58	2	5.7	5.7	#NULL!	69.5	153	49.5	118.667	77.3333	4.68	1.29	3.54364	0.55	#NULL!	1	2	2	0	0	1	0	1	2	2	0	1	0	1	2	2	21.1457	2	0	1
0	400.91	0	59.4	2	6.3	8.4	#NULL!	98.2	151.5	62.2	139.333	80.6667	4.88	1.03	3.43182	0.98	#NULL!	1	2	2	1	1	1	0	1	4	1	1	1	0	1	1	3	27.0997	2	0	2
0	400.91	0	57.1	2	5.6	6	#NULL!	94	152	68.3	161.333	101.333	3.79	0.53	2.47909	1.07	#NULL!	1	2	1	1	1	1	0	1	4	1	1	1	0	1	1	2	29.562	2	0	2
1	400.91	0	57.3	2	5.8	6.8	#NULL!	94	162	76.7	159.333	90.6667	5.04	2.22	3.21091	0.82	1	1	2	1	1	1	1	1	1	5	1	1	1	1	1	1	1	29.2257	2	0	3
1	400.91	0	55.5	2	6.1	10.4	#NULL!	80	155.5	62.9	110.667	69.3333	5.31	1.5	3.96818	0.66	#NULL!	1	2	2	0	0	1	0	1	2	2	0	1	0	1	1	3	26.013	2	0	1
1	400.91	0	57.4	2	5.8	6.8	#NULL!	95	163	79	139.333	89.3333	4.92	1.2	3.66455	0.71	#NULL!	1	2	2	1	1	1	0	1	4	1	1	1	0	1	1	2	29.7339	2	0	2
1	400.91	0	58.2	2	4.6	5.8	#NULL!	91	160	64.9	118.667	77.3333	4.8	1.83	3.24818	0.72	#NULL!	1	2	2	1	0	0	1	1	3	1	0	0	1	1	1	1	25.3516	2	0	2
1	400.91	0	55.2	2	5.1	6.5	#NULL!	77	153	57.3	141.333	71.3333	7.44	1.54	5.66	1.08	2	1	2	1	0	1	0	1	1	3	1	1	0	0	1	1	4	24.4778	2	0	3
0	400.91	0	59.4	2	6	7.9	#NULL!	92	162	62	130.667	79.3333	7.26	4.39	4.37455	0.89	#NULL!	1	2	1	1	1	1	1	1	5	1	1	1	1	1	1	2	23.6244	2	0	1
0	400.91	0	55.1	2	4.7	9.3	#NULL!	72	159	57.1	139.333	89.3333	5.59	1.6	3.80273	1.06	#NULL!	1	2	2	0	1	0	0	1	2	2	1	0	0	1	1	4	22.5861	2	0	1
0	400.91	0	56.1	2	4.6	6	#NULL!	74	152	41.9	103.333	68.6667	4.57	0.76	2.81455	1.41	#NULL!	1	2	2	0	0	0	0	0	0	2	0	0	0	1	1	1	18.1354	2	0	3
0	401.233	0	55.8	1	6.4917	5.67566	#NULL!	71.5	164.4	56.9	147.333	88.6667	3.6	1.53	1.19455	1.71	1	1	2	1	0	1	1	0	0	2	2	1	1	0	2	1	3	21.0527	2	0	1
1	401.233	0	59.1	1	4.57059	11.5124	#NULL!	70.5	162	45.5	137.333	78.6667	3.75	1.4	1.30364	1.81	#NULL!	1	1	2	0	1	0	0	0	1	2	1	0	0	2	1	2	17.3373	1	1	4
1	401.233	0	55.5	1	3.43665	3.71048	#NULL!	71.8	159.3	56	99.3333	74	4.27	0.61	2.93273	1.06	#NULL!	1	2	2	0	0	0	0	0	0	2	0	0	0	2	1	3	22.0677	1	0	4
0	401.427	0	72.6	2	7.06	#NULL!	#NULL!	76.7	152.6	56.4	186	88.6667	6.01	1.82	3.88273	1.3	#NULL!	1	1	1	0	1	1	1	0	3	1	1	1	1	2	1	2	24.2198	2	0	2
0	402.121	0	71.4	2	3.66	4.35	#NULL!	54.65	147.6	32.3	128.667	90	3.07	0.42	1.57909	1.3	#NULL!	1	2	1	0	1	0	0	0	1	2	1	0	0	2	1	2	14.8262	2	0	4
1	403.213	0	65.1	1	5.8	3.91	#NULL!	73.8	159.5	51.7	133.333	84	4.37	1.72	2.56818	1.02	#NULL!	1	2	2	0	1	1	1	1	4	1	1	1	1	2	2	1	20.3221	1	0	4
1	403.213	0	68.8	1	5.36	3.29	#NULL!	82.5	158	71.1	126.667	68.6667	6.63	0.6	5.32727	1.03	2	1	2	2	0	0	0	1	0	1	2	0	0	0	2	1	2	28.481	2	1	1
1	403.213	0	67.6	1	8.11	11.28	#NULL!	78.4	156.3	60	162	90.6667	3.06	0.87	1.51455	1.15	2	1	1	1	0	1	1	1	0	3	1	1	1	0	2	1	1	24.5603	2	0	2
1	403.213	0	66.9	1	5.79	4.04	#NULL!	81.7	171.2	67	120	80	5.29	0.62	3.32818	1.68	#NULL!	1	2	2	0	0	1	0	0	1	2	0	1	0	2	1	3	22.8595	1	1	3
0	403.404	0	73.7	1	9.2	10.8	#NULL!	105	162	78	168.667	86.6667	4.22	2.42	2.65	0.47	1	1	1	1	1	1	1	1	1	5	1	1	1	1	1	1	3	29.7211	2	0	2
0	403.605	0	46.2	2	6.23	10	#NULL!	90.3	150.2	67.9	131.333	98.6667	4.94	2.74	2.13455	1.56	1	1	2	1	1	1	1	1	0	4	1	1	1	1	2	2	3	30.0975	2	1	2
0	403.605	0	49.6	2	5.08	#NULL!	#NULL!	83.7	160.5	64.4	138.667	86	5.88	1.57	3.30636	1.86	#NULL!	1	2	2	0	1	0	0	0	1	2	1	0	0	2	1	3	24.9998	2	0	4
0	403.605	0	45.6	2	5.53	#NULL!	#NULL!	94.1	157.2	77.5	156.667	104	4.86	1.93	2.90273	1.08	#NULL!	1	2	1	1	1	0	1	1	4	1	1	0	1	2	1	3	31.3615	2	0	2
1	403.605	0	48.5	2	5.19	3.78	#NULL!	78.6	163.5	62.2	120	76.6667	3.12	0.65	1.43455	1.39	#NULL!	1	2	2	0	0	0	0	0	0	2	0	0	0	2	1	2	23.2678	2	0	4
0	403.605	0	48.2	2	6.12	6.58	#NULL!	95.5	159	81.4	152	100	5.4	1.33	3.09545	1.7	1	1	2	1	1	1	1	0	0	3	1	1	1	0	2	2	3	32.1981	2	0	1
0	403.605	0	47.8	2	5.69	4.935	#NULL!	84.1	152	64.9	152	84	2.49	0.77	0.9	1.24	1	1	2	1	0	1	1	0	1	3	1	1	1	0	2	1	3	28.0904	2	0	3
0	403.605	0	45.4	2	5.47	5.12	#NULL!	85.5	153.5	71	122	100	3.53	1.89	1.49091	1.18	1	1	2	1	1	1	0	1	1	4	1	1	0	1	2	1	3	30.1329	2	0	4
0	403.605	0	49.6	2	6.57	5.72	#NULL!	82.7	166	66.9	145.333	94	6.05	0.63	3.87364	1.89	#NULL!	1	2	1	0	1	1	0	0	2	2	1	1	0	2	1	4	24.2778	2	0	4
0	403.605	0	47.4	2	5.54	4.03	#NULL!	80.7	153.2	57.5	102.667	70	4.33	1.03	2.37182	1.49	#NULL!	1	2	2	0	0	0	0	0	0	2	0	0	0	2	1	4	24.4991	2	0	3
0	404.861	0	60.2	1	6.74	#NULL!	#NULL!	95.1	165	77	122	88.6667	5.53	1.66	3.49545	1.28	#NULL!	1	2	2	1	1	1	0	0	3	1	1	1	0	2	2	2	28.2828	1	2	4
1	404.861	0	64.2	1	6.71	9.17	#NULL!	85.3	163	70.5	140.667	92	4.84	0.9	3.14091	1.29	#NULL!	1	2	1	0	1	1	0	0	2	2	1	1	0	2	1	3	26.5347	2	0	1
1	404.861	0	64	1	5.63	4.12	#NULL!	83.7	167.6	75.2	100	61.3333	3.97	0.59	2.29182	1.41	1	1	2	2	0	0	1	0	0	1	2	0	1	0	2	1	2	26.7713	2	0	1
0	404.861	0	64.4	1	6.61	#NULL!	#NULL!	89.9	162	69	140.667	78.6667	4.23	0.41	2.53364	1.51	1	1	1	1	1	1	1	0	0	3	1	1	1	0	2	1	1	26.2917	2	0	3
1	404.885	0	68.8	2	5.27	4.31	#NULL!	75	152	46.5	140	90.6667	5.03	1.3	3.04909	1.39	#NULL!	1	2	1	0	1	0	0	0	1	2	1	0	0	1	3	2	20.1264	2	1	3
1	404.885	0	69.7	2	6.79	#NULL!	#NULL!	88	150	51	164.667	91.3333	5.26	3.09	2.66545	1.19	#NULL!	1	2	1	1	1	1	1	1	5	1	1	1	1	1	1	2	22.6667	2	0	4
0	404.885	0	67.4	2	3.62	4.79	#NULL!	66	149	36	99.3333	60	4.49	0.42	2.99909	1.3	1	1	2	2	0	0	0	0	0	0	2	0	0	0	1	1	2	16.2155	2	0	4
0	404.885	0	69.9	2	3.48	5.48	#NULL!	92	152	51	170	96.6667	4.81	2.24	2.98182	0.81	#NULL!	1	2	1	1	1	0	1	1	4	1	1	0	1	1	1	2	22.0741	2	0	3
0	405.604	0	68.1	1	4.89	4.81	#NULL!	76.25	161.7	58.4	144	76	4.96	1.03	2.82182	1.67	1	1	2	1	0	1	0	0	0	1	2	1	0	0	2	1	3	22.3354	2	1	1
0	405.604	0	66.7	1	4.67	3.43	#NULL!	89.55	162.5	73.8	128	80.6667	4.39	0.6	2.86727	1.25	1	1	2	2	1	0	0	0	0	1	2	0	0	0	2	2	3	27.9479	2	0	2
0	405.604	0	66.9	1	8.52	#NULL!	#NULL!	97.3	170.6	81.6	198.667	90.6667	4.13	0.92	2.63182	1.08	#NULL!	2	1	1	1	1	1	0	0	3	1	1	1	0	2	2	3	28.037	2	0	1
0	405.787	0	57	2	4.34	4.72	#NULL!	74.8	155.6	49.3	125.333	80.6667	5.41	1.79	3.60636	0.99	#NULL!	1	2	2	0	0	0	1	1	2	2	0	0	1	2	1	1	20.3623	2	0	4
0	405.787	0	58.4	2	4.66	4.98	#NULL!	79.15	182.2	59.3	108.667	84	4.52	1.17	2.42818	1.56	#NULL!	1	2	2	0	0	0	0	0	0	2	0	0	0	2	1	1	17.8631	2	0	2
0	405.787	0	56	2	4.48	4.59	#NULL!	78.8	150.7	52.8	118.667	69.3333	4.56	0.89	2.60545	1.55	#NULL!	1	2	2	0	0	0	0	0	0	2	0	0	0	2	1	2	23.2492	2	0	4
1	405.787	0	56.1	2	5.95	5.55	#NULL!	83.25	150.9	58.5	159.333	118.667	5.77	2.27	3.61818	1.12	#NULL!	1	2	1	0	1	1	1	1	4	1	1	1	1	2	1	1	25.6908	2	0	4
1	405.787	0	57.1	2	4.76	#NULL!	#NULL!	81.95	150.6	55.3	140.667	98	3.87	0.7	2.16182	1.39	#NULL!	1	2	1	0	1	0	0	0	1	2	1	0	0	2	1	1	24.3823	2	0	4
0	406.089	0	81.7	2	5.82355	3.76281	#NULL!	79.55	159.4	59.3	180	122.667	3.98	1.03	2.50182	1.01	#NULL!	1	2	1	0	1	1	0	1	3	1	1	1	0	2	1	1	23.3388	2	0	1
0	406.278	0	63.1	2	6.5	#NULL!	6.8	79	149.8	52.3	144	70	6.99	1.64	4.93455	1.31	1	1	1	1	0	1	1	0	0	2	2	1	1	0	1	2	2	23.3066	2	0	2
0	406.278	0	62	2	5.97	#NULL!	5.8	93.5	154	64	87.3333	52.6667	4.56	5.7	#NULL!	0.67	#NULL!	1	2	1	1	1	1	1	1	5	1	0	1	1	1	3	3	26.986	2	0	3
1	406.278	0	61.6	2	5.41	#NULL!	5.9	76	166	52	90	56	5.97	0.84	4.30818	1.28	1	1	2	1	0	1	0	0	1	2	2	0	0	0	1	2	3	18.8707	2	1	2
1	406.278	0	60.2	2	9.99	#NULL!	5.7	81	160	61	93.3333	58.6667	4.08	0.94	2.54273	1.11	1	1	1	1	0	1	1	0	1	3	1	0	1	0	1	2	2	23.8281	2	1	2
1	406.278	0	62.3	2	6.55	#NULL!	6.1	76.2	158.2	52.4	136.667	88	3.75	4.38	1.11909	0.64	1	1	2	1	0	1	1	1	1	4	1	1	1	1	1	3	3	20.9372	2	0	2
0	406.403	0	84.8	1	7.81	12.48	#NULL!	99.95	165.7	75	140.667	76.6667	3.78	1.56	2.37091	0.7	#NULL!	1	1	1	1	1	1	0	1	4	1	1	1	0	2	2	4	27.3159	2	0	1
0	406.403	0	78.8	1	4.67	4.77	#NULL!	75.25	163	59	120	82	4.22	1.09	2.53455	1.19	1	1	2	2	0	0	0	0	0	0	2	0	0	0	2	1	4	22.2063	2	0	1
0	406.403	0	76.6	1	5.66	6.35	#NULL!	70.25	156.2	50.9	130	73.3333	4.39	0.84	2.64818	1.36	#NULL!	2	2	2	0	1	1	0	0	2	2	1	1	0	2	3	4	20.862	2	0	3
0	406.835	0	55.7	2	5.44	4.42	#NULL!	75.2	153.6	53.4	154	80	4.91	1.29	2.67364	1.65	1	1	2	1	0	1	0	0	0	1	2	1	0	0	2	2	1	22.6339	1	0	3
1	406.835	0	57.9	2	5.89	4.64	#NULL!	77.2	162.5	62.4	134	83.3333	4.65	0.5	2.78273	1.64	#NULL!	1	2	2	0	1	1	0	0	2	2	1	1	0	2	1	2	23.6308	2	0	1
1	406.835	0	56.2	2	5.365	5.295	#NULL!	92.3	163	70	123.333	88.6667	4.81	1.65	3.09	0.97	1	1	2	2	1	1	0	0	1	3	1	1	0	0	2	1	1	26.3465	2	0	4
0	406.835	0	55.9	2	5.65	6.06	#NULL!	77.6	152.5	54.1	141.333	100	5.28	1.48	3.43727	1.17	#NULL!	1	2	1	0	1	1	0	1	3	1	1	1	0	2	1	2	23.2626	2	0	1
0	406.835	0	57.2	2	10.39	#NULL!	#NULL!	95.5	146.2	73.4	141.333	98	6.39	1.14	4.28182	1.59	1	1	1	1	1	1	1	0	0	3	1	1	1	0	2	1	2	34.3401	2	0	4
0	406.835	0	57.7	2	8.49	#NULL!	#NULL!	99.3	159	72.2	122	81.3333	4.02	3.57	1.67727	0.72	#NULL!	1	1	2	1	0	1	1	1	4	1	0	1	1	2	1	2	28.559	2	0	2
0	406.972	0	73.8	1	5.21	#NULL!	#NULL!	82	163	63	112	71.3333	3.69	0.81	2.20182	1.12	#NULL!	1	2	2	0	0	0	0	0	0	2	0	0	0	1	2	2	23.7118	2	0	2
0	406.972	0	73.4	1	4.33	#NULL!	#NULL!	105	173	77.4	128.667	83.3333	4.38	1.3	2.69909	1.09	2	1	1	1	1	1	1	1	0	4	1	0	0	0	1	2	3	25.8612	2	0	1
0	406.972	0	70.1	1	6.53	#NULL!	#NULL!	94	173.7	76.5	160	90	5.64	2.71	3.12818	1.28	#NULL!	1	2	1	1	1	1	1	0	4	1	1	1	1	1	2	2	25.3549	2	2	2
0	406.972	0	70.3	1	4.3	#NULL!	#NULL!	94	172	78.9	167.333	102.667	4.34	1.65	2.59	1	#NULL!	1	2	1	1	1	0	0	1	3	1	1	0	0	1	2	2	26.6698	2	2	2
0	406.972	0	74.3	1	4.3	#NULL!	#NULL!	89	165	56	130	80	4.24	0.97	2.79909	1	#NULL!	1	2	2	0	1	0	0	1	2	2	1	0	0	1	2	2	20.5693	1	0	2
0	406.972	0	72	1	4.44	#NULL!	#NULL!	95	173	80	142.667	85.3333	4.22	1.04	2.57727	1.17	#NULL!	1	2	1	1	1	0	0	0	2	2	1	0	0	1	2	2	26.7299	1	0	3
1	406.972	0	74.9	1	4.26	#NULL!	#NULL!	82	170	63	126	80	5.86	1.38	3.66273	1.57	#NULL!	1	2	2	0	0	0	0	0	0	2	0	0	0	1	3	3	21.7993	1	2	1
1	407.411	0	55.7	1	4.62	#NULL!	#NULL!	78	170	66.5	150	100	3.52	0.91	2.35636	0.75	#NULL!	1	2	1	0	1	0	0	1	2	2	1	0	0	1	1	1	23.0104	2	1	1
0	407.411	0	58.7	1	4.04	#NULL!	#NULL!	89.6	175.2	70.5	159.333	96.6667	4.39	1.32	2.52	1.27	#NULL!	1	2	1	1	1	0	0	0	2	2	1	0	0	1	1	2	22.9679	1	1	2
0	407.475	0	68.6	1	6.63	#NULL!	#NULL!	94	166	69.5	162.667	102.667	5.34	3.43	2.88091	0.9	1	1	1	1	1	1	1	1	1	5	1	1	1	1	1	2	3	25.2214	2	0	3
0	407.475	0	68.8	1	4.5	#NULL!	#NULL!	88	167	77.6	140	96.6667	3.95	0.72	2.35273	1.27	#NULL!	1	2	1	0	1	0	0	0	1	2	1	0	0	1	3	4	27.8246	2	1	3
0	407.475	0	65.7	1	4.33	#NULL!	#NULL!	91	169	70	136.667	86.6667	3.28	1.05	1.67273	1.13	#NULL!	1	2	2	1	1	0	0	0	2	2	1	0	0	1	2	2	24.5089	2	1	2
1	407.475	0	68.9	1	6.25	#NULL!	#NULL!	86	155.5	52.5	120.667	81.3333	3.91	1.01	2.25091	1.2	1	1	2	2	0	0	1	0	0	1	2	0	1	0	1	2	5	21.7119	2	2	2
1	407.475	0	69.1	1	3.79	#NULL!	#NULL!	114	173	80	120	70.6667	4.79	1.36	3.08182	1.09	1	1	2	2	1	0	0	0	0	1	2	0	0	0	1	3	3	26.7299	1	0	2
1	407.475	0	67.9	1	5.9	#NULL!	#NULL!	103	169	93	110	70	4.28	1.63	2.31909	1.22	2	1	1	2	1	0	1	1	0	3	1	0	1	0	1	2	4	32.5619	2	0	3
1	407.475	0	68.9	1	4.65	#NULL!	#NULL!	79	162.5	64.5	142	83.3333	4.91	3.84	2.41455	0.75	#NULL!	1	2	1	0	1	0	1	1	3	1	1	0	1	1	2	4	24.426	2	0	2
1	407.475	0	66.2	1	4.61	#NULL!	#NULL!	72	167	57	100	60	3.07	0.99	1.51	1.11	#NULL!	1	2	2	0	0	0	0	0	0	2	0	0	0	1	1	3	20.4382	2	0	2
0	407.847	0	65.8	2	6.63	#NULL!	5.8	94.2	160.2	68	126.667	68.6667	4.01	1.82	2.45273	0.73	1	1	1	2	1	0	1	1	1	4	1	0	1	1	1	1	4	26.4962	2	0	3
0	407.847	0	69.6	2	5.78	7.26	5.7	94.5	155.7	74.7	140.667	66	6.02	1.2	4.71455	0.76	2	1	2	1	1	1	1	1	1	5	1	1	1	0	1	2	2	30.8137	2	0	3
0	407.847	0	67	2	7.23	6.24	5.9	75	152.8	55.7	88.6667	46	6.39	1.92	4.10727	1.41	1	1	1	1	0	1	1	1	0	3	1	0	1	1	1	2	3	23.8566	2	0	3
0	407.847	0	69.4	2	6.04	4.04	6	94.5	161.6	64.5	136.667	70.6667	4.38	0.75	2.97909	1.06	2	1	2	1	1	1	1	1	1	5	1	1	1	0	1	2	4	24.6989	2	0	2
0	407.847	0	68.5	2	4.64	5.52	5.4	77.5	149.5	53.5	119.333	49.3333	4.47	1.29	3.05364	0.83	1	1	2	2	0	0	0	0	1	1	2	0	0	0	1	2	2	23.9371	2	0	2
0	407.847	0	69.6	2	4.86	8.75	6.9	96.2	153.5	66	120.667	85.3333	4.68	0.65	3.12455	1.26	2	1	1	1	1	1	0	1	1	4	1	1	0	0	1	2	4	28.0109	2	0	1
0	407.847	0	67.2	2	4.89	5.93	5.9	70	152	45.5	136	88.6667	4.96	1.04	3.24727	1.24	1	1	2	2	0	1	0	0	1	2	2	1	0	0	1	2	1	19.6936	2	0	2
0	407.847	0	65.2	2	6.74	14.67	7.2	69.3	148.6	45	137.333	66.6667	4.05	0.71	1.90727	1.82	1	1	1	2	0	1	1	0	0	2	2	1	1	0	1	1	4	20.3786	2	1	1
1	407.847	0	69.4	2	6.32	5.14	5.3	77	155	50.5	128	86	4.32	0.92	2.25182	1.65	9	1	2	2	0	1	1	0	0	2	2	1	1	0	1	2	3	21.0198	2	1	3
1	407.847	0	66.3	2	6.98	#NULL!	6	91.2	153	59	198.667	80	4.92	2.2	2.9	1.02	2	1	1	1	1	1	1	1	1	5	1	1	1	1	1	3	4	25.204	2	0	3
1	407.847	0	67.3	2	4.54	4.62	6	77	151.8	56	112.667	72	5.04	1.39	3.30818	1.1	1	1	2	2	0	0	0	0	1	1	2	0	0	0	1	2	5	24.3021	2	0	2
1	407.847	0	65.2	2	4.37	8.04	5.9	75.5	156	56.5	124.667	80.6667	4.64	1.06	3.00818	1.15	#NULL!	1	2	2	0	0	0	0	1	1	2	0	0	0	1	2	2	23.2166	2	1	3
1	407.847	0	68.5	2	5.32	5.78	6	93	153.5	70	116.667	66.6667	7.51	1.81	5.56727	1.12	1	1	2	2	1	0	0	1	1	3	1	0	0	1	1	2	3	29.7085	2	1	3
0	407.847	0	67.4	2	7.34	#NULL!	6	89	155.5	69	148.667	85.3333	6.08	3.72	3.60909	0.78	2	1	1	1	1	1	1	1	1	5	1	1	1	1	1	1	2	28.5357	2	1	2
0	407.847	0	66.7	2	5.58	7.42	6.5	82.5	153.7	56.5	148.667	82	5.65	0.49	3.77727	1.65	1	1	1	1	0	1	0	0	0	1	2	1	0	0	1	1	4	23.9167	2	1	2
0	407.847	0	69.2	2	6.02	3.99	6.5	97	153.5	70.1	137.333	80	6.36	1.8	4.63182	0.91	1	1	1	2	1	1	1	1	1	5	1	1	1	1	1	2	5	29.751	2	1	2
0	407.847	0	67.3	2	5.72	10.38	5.9	85.4	150.9	61.5	192	88	5.87	2.71	3.88818	0.75	#NULL!	1	2	1	1	1	1	1	1	5	1	1	1	1	1	2	3	27.0083	2	0	3
0	407.922	0	60.1	2	4.77	#NULL!	#NULL!	90.65	153.1	65.7	199.333	121.333	4.83	0.75	3.30909	1.18	#NULL!	1	2	1	1	1	0	0	1	3	1	1	0	0	2	1	1	28.0295	2	0	4
1	407.922	0	64.5	2	3.09	#NULL!	#NULL!	74.05	154.6	51.5	126	85.3333	4.6	0.8	2.21636	2.02	#NULL!	1	2	2	0	1	0	0	0	1	2	1	0	0	2	1	2	21.5471	2	1	4
0	407.94	0	46.7	2	4.22	#NULL!	#NULL!	76	168	62.9	122.667	76.6667	4	0.47	2.20636	1.58	1	1	2	2	0	0	0	0	0	0	2	0	0	0	1	1	1	22.286	2	0	4
0	407.94	0	49.4	2	4.81	#NULL!	#NULL!	82.5	159.7	63	123.333	78.6667	4.18	1.12	2.52091	1.15	2	1	2	2	0	0	0	1	1	2	2	0	0	0	1	1	2	24.7019	2	2	2
0	407.94	0	47.7	2	5.08	#NULL!	#NULL!	71	155	45.2	127.333	77.3333	4.5	0.96	2.56364	1.5	#NULL!	1	2	2	0	0	0	0	0	0	2	0	0	0	1	1	2	18.8137	2	0	4
1	407.94	0	46.7	2	5.075	#NULL!	#NULL!	90	153.1	66.3	130.667	88	3.43	0.73	2.14818	0.95	#NULL!	1	2	2	1	1	0	0	1	3	1	1	0	0	1	1	2	28.2855	2	0	2
1	407.94	0	48.6	2	4.51	#NULL!	#NULL!	89.5	158.1	63	117.333	70.6667	3.02	0.5	1.66273	1.13	#NULL!	1	2	2	1	0	0	0	1	2	2	0	0	0	1	1	1	25.2044	2	0	3
1	407.94	0	46.5	2	4.75	#NULL!	#NULL!	79	154.9	58	100.667	72.6667	3.79	0.74	2.34364	1.11	1	1	2	2	0	0	0	0	1	1	2	0	0	0	1	1	1	24.1727	2	0	2
1	409.248	0	75.7	2	4.62	#NULL!	#NULL!	74.2	154.9	45.2	118.667	72.6667	5.49	1.87	3.29	1.35	1	1	2	2	0	0	0	1	0	1	2	0	0	1	1	2	1	18.838	2	0	1
0	410.078	0	70.3	2	7.03	#NULL!	#NULL!	80.4	147	54.9	171.333	92.6667	3.61	2.9	1.05182	1.24	2	1	1	1	0	1	1	1	1	4	1	1	1	1	2	1	2	25.4061	2	0	2
0	410.078	0	70	2	6.01	6.95	#NULL!	91.1	149.4	60.9	161.333	88.6667	5.65	1.24	3.61636	1.47	1	1	2	1	1	1	1	0	0	3	1	1	1	0	2	1	1	27.2845	2	0	2
0	410.078	0	70.4	2	6.18	8.49	#NULL!	95.9	149.4	41	144	78.6667	5.07	1.49	3.03273	1.36	1	1	2	1	1	1	1	0	0	3	1	1	1	0	2	2	1	18.3689	2	0	2
0	410.258	0	61.4	2	4.96	5.73	#NULL!	86.3	154.8	61.5	134	92	3.61	1.15	2.27727	0.81	#NULL!	1	2	1	1	1	0	0	1	3	1	1	0	0	2	1	3	25.6645	2	0	4
1	410.258	0	64.3	2	4.72	4.81	#NULL!	84.5	144.7	51.1	168	100.667	4.26	1.06	2.70818	1.07	1	2	2	1	1	1	0	0	1	3	1	1	0	0	2	1	2	24.4053	1	0	3
0	410.258	0	63.3	2	5.1	8.5	#NULL!	95.15	150.7	60	162.667	83.3333	4.45	1.57	3.00636	0.73	#NULL!	1	2	1	1	1	0	0	1	3	1	1	0	0	2	2	2	26.4195	2	0	3
0	410.258	0	61	2	5.83	4.37	#NULL!	70.6	152.1	47.8	160	100	4.65	0.87	3.38455	0.87	1	1	1	1	0	1	1	0	1	3	1	1	1	0	2	1	3	20.6619	2	0	4
1	410.7	0	77.1	2	4.8	5.4	#NULL!	78	149.2	42.3	158.667	88.6667	4.57	1.45	3.03091	0.88	#NULL!	1	2	1	0	1	0	0	1	2	2	1	0	0	1	1	1	19.0021	2	0	2
1	410.7	0	77.2	2	4.6	6.6	#NULL!	77	151.3	54	149.333	90	5.6	1.42	4.08455	0.87	#NULL!	1	2	1	0	1	0	0	1	2	2	1	0	0	1	1	1	23.5893	2	0	1
0	410.7	0	75	2	4.7	6.3	#NULL!	74	145.7	45.7	144.667	88.6667	5.42	1.04	3.79727	1.15	#NULL!	1	2	1	0	1	0	0	1	2	2	1	0	0	1	1	1	21.5277	2	0	1
0	410.7	0	75.8	2	5.2	5.2	#NULL!	80	151	53.5	135.333	82.6667	3.6	1.58	2.33182	0.55	#NULL!	1	2	2	0	1	0	0	1	2	2	1	0	0	1	1	1	23.4639	2	0	2
0	410.839	0	46.7	2	6.07	3.67	#NULL!	61.2	146.5	41.1	97.3333	70	5	2.12	2.22636	1.81	#NULL!	1	2	2	0	0	1	1	0	2	2	0	1	1	2	1	3	19.1499	2	0	2
0	410.839	0	48.7	2	5.5	4.87	#NULL!	85.5	161	66.9	147.333	90	5.97	0.66	3.91	1.76	#NULL!	1	2	1	1	1	0	0	0	2	2	1	0	0	2	1	4	25.8092	2	0	4
0	410.839	0	46.2	2	6.02	5.49	#NULL!	86.3	155.2	59.6	114.667	79.3333	5.62	3.88	2.61636	1.24	#NULL!	1	2	2	1	0	1	1	1	4	1	0	1	1	2	1	2	24.7436	2	0	4
0	410.839	0	49.6	2	5.18	5.07	#NULL!	81.7	155.7	58.6	116.667	75.3333	4.11	1.54	2.3	1.11	#NULL!	1	2	1	0	1	0	0	1	2	2	0	0	0	2	3	4	24.1724	2	0	2
0	410.839	0	48.3	2	6.11	7.27	#NULL!	96.4	160.5	71.2	112.667	84	4.65	1.05	2.70273	1.47	#NULL!	1	2	2	1	0	1	0	0	2	2	0	1	0	2	2	3	27.6395	2	1	2
1	410.839	0	46.4	2	6.17	6.53	#NULL!	83.1	156.6	71.9	119.333	84	4.43	1.67	2.44091	1.23	#NULL!	1	2	2	0	0	1	0	1	2	2	0	1	0	2	2	3	29.3187	2	0	2
0	410.839	0	47.6	2	14.38	#NULL!	#NULL!	82	152.4	53.8	143.333	78.6667	4.37	5.01	#NULL!	1.2	#NULL!	1	1	1	0	1	1	1	1	4	1	1	1	1	2	2	3	23.1639	2	0	2
0	410.839	0	48	2	5.15	6.23	#NULL!	79.2	161	60.5	105.333	75.3333	4.78	1.48	2.69727	1.41	#NULL!	1	2	2	0	0	0	0	0	0	2	0	0	0	2	2	4	23.3401	2	1	1
0	410.839	0	45.8	2	5.275	5.05	#NULL!	74.9	155.8	53.9	116	74	4.92	1.98	2.67	1.35	#NULL!	1	2	2	0	0	0	1	0	1	2	0	0	1	2	2	3	22.2052	2	0	4
1	412.308	0	63.7	1	7.1	7.3	#NULL!	93	175	75.5	105.333	60.6667	4.64	3.01	2.73182	0.54	#NULL!	1	1	2	1	0	1	1	1	4	1	0	1	1	1	1	3	24.6531	1	1	1
0	412.308	0	61.4	1	4.7	8.1	#NULL!	84	166	57.5	138	81.3333	2.82	0.98	1.47455	0.9	#NULL!	1	2	2	0	1	0	0	1	2	2	1	0	0	1	1	3	20.8666	1	1	2
0	412.801	0	67.2	1	4.09	4.15	#NULL!	91.8	164.1	68.2	118	73.3333	4.7	1.23	3.03091	1.11	#NULL!	1	2	2	1	0	0	0	0	1	2	0	0	0	2	1	2	25.326	1	0	4
0	412.801	0	67.2	1	3.38	3.21	#NULL!	88.8	196	72.1	111.333	87.3333	4.59	1.41	2.63909	1.31	#NULL!	1	2	2	0	1	0	0	0	1	2	1	0	0	2	1	2	18.7682	2	0	3
1	412.801	0	67.4	1	5.95	6.29	#NULL!	90.65	160.7	66.9	126.667	80.6667	3.37	2.46	1.55182	0.7	#NULL!	1	2	2	1	0	1	1	1	4	1	0	1	1	2	1	1	25.9056	1	1	3
1	412.801	0	69.5	1	4.76	4.44	#NULL!	85.45	166.9	65.5	136.667	97.3333	4.99	2.94	2.64364	1.01	#NULL!	1	2	1	0	1	0	1	1	3	1	1	0	1	2	1	1	23.5141	2	0	3
0	415.352	0	56.4	2	4.97	#NULL!	#NULL!	86.05	160	55.6	118	76.6667	5.15	1.67	3.04091	1.35	#NULL!	1	2	1	1	1	0	0	0	2	2	0	0	0	2	1	1	21.7188	2	0	3
1	415.352	0	55.3	2	4.77	5.83	#NULL!	83.2	153.5	63.5	161.333	94.6667	4.35	3.4	2.04455	0.76	#NULL!	1	2	1	0	1	0	1	1	3	1	1	0	1	2	1	1	26.9499	2	0	2
1	415.352	0	59.6	2	5.25	#NULL!	#NULL!	83.05	162.5	61	140.667	90.6667	4.3	1.08	2.60909	1.2	#NULL!	1	2	1	0	1	0	0	1	2	2	1	0	0	2	1	1	23.1006	2	0	2
0	415.352	0	57.2	2	5.14	7.48	#NULL!	90.45	156.3	61	140.667	100	3.42	0.75	2.15909	0.92	#NULL!	1	2	1	1	1	0	0	1	3	1	1	0	0	2	1	1	24.9696	2	0	3
0	415.813	0	33.7	2	4.8	6.7	#NULL!	76	155	58.5	89.3333	60	4.53	1.34	2.88091	1.04	1	1	2	2	0	0	0	0	1	1	2	0	0	0	1	1	5	24.3496	2	0	3
1	415.813	0	33.9	2	3.9	4.8	#NULL!	78	155.3	51.1	94	61.3333	4.43	1.36	2.71182	1.1	1	1	2	2	0	0	0	0	1	1	2	0	0	0	1	1	4	21.1874	2	1	1
0	417.428	0	72.3	2	4.975	6	#NULL!	80.4	151.9	54.1	117.333	60	4.06	1.26	2.10727	1.38	#NULL!	1	2	2	0	0	0	0	0	0	2	0	0	0	2	2	2	23.4467	2	0	2
1	417.428	0	73.7	2	5.31	4.84	#NULL!	95.1	150.5	65.5	141.333	69.3333	6.5	2.11	3.73091	1.81	1	1	2	1	1	1	0	1	0	3	1	1	0	1	2	1	1	28.918	2	0	1
0	417.428	0	74.2	2	7.06	11.49	#NULL!	80.3	143.5	48	113.333	58.6667	4.55	3.08	1.85	1.3	1	1	1	2	0	0	1	1	0	2	2	0	1	1	2	1	3	23.3097	2	0	3
0	417.428	0	73.5	2	5.79	8.95	#NULL!	81.4	148.8	53.2	119.333	72.6667	4.81	0.86	2.23909	2.18	#NULL!	1	2	1	0	1	1	0	0	2	2	0	1	0	2	1	2	24.0273	2	0	3
0	418.602	0	60	2	11.04	#NULL!	11.2	95	159.7	62.2	135.333	74	4.9	1.13	3.35636	1.03	#NULL!	1	1	1	1	1	1	0	1	4	1	1	1	0	1	2	4	24.3882	2	0	1
1	418.602	0	63	2	5.36	5.88	6.1	93	156.7	68.5	137.333	77.3333	4.63	1	3.14545	1.03	2	1	1	1	1	1	1	1	1	5	1	1	0	0	1	2	3	27.8967	2	0	2
1	418.602	0	61	2	4.43	3.25	6	104	162.5	78	127.333	76	5.38	1	3.81545	1.11	2	1	2	2	1	0	0	1	1	3	1	0	0	0	1	2	3	29.5385	1	0	2
0	418.602	0	64.9	2	5.605	8.305	5.7	93	153.3	56.5	127.333	80	5.06	1.46	3.34636	1.05	1	1	2	2	1	0	1	0	1	3	1	0	1	0	1	2	2	24.0416	2	1	2
0	418.602	0	60.1	2	4.64	#NULL!	5.9	72.1	161.3	49.8	96	58.6667	4.02	0.86	2.15909	1.47	1	1	1	2	0	0	1	0	0	1	2	0	0	0	1	2	2	19.1408	2	0	3
0	418.602	0	60.6	2	6.65	14.15	6.8	84	159	54	142	79.3333	6.96	2.02	4.96182	1.08	1	1	1	1	0	1	1	1	1	4	1	1	1	1	1	2	2	21.3599	2	0	1
1	418.701	0	52.5	2	3.85	#NULL!	#NULL!	76.4	160	52	117.333	77.3333	3.64	1.17	2.10818	1	1	1	1	2	0	0	1	0	1	2	2	0	0	0	1	2	4	20.3125	2	1	2
1	418.701	0	50.7	2	4.49	#NULL!	#NULL!	77	161	60.4	142	98.6667	4.86	0.55	3.19	1.42	1	1	2	1	0	1	0	0	0	1	2	1	0	0	1	1	2	23.3016	2	0	1
0	418.701	0	50.7	2	3.72	#NULL!	#NULL!	85	148.1	59.7	122.667	80	5.78	1.09	4.08455	1.2	#NULL!	1	2	2	1	0	0	0	1	2	2	0	0	0	1	1	2	27.2185	2	0	3
0	418.701	0	50.7	2	6.07	#NULL!	#NULL!	73.4	158.6	55.5	97.3333	57.3333	5.26	0.46	3.48091	1.57	#NULL!	1	2	2	0	0	1	0	0	1	2	0	1	0	1	1	2	22.0641	2	0	2
0	418.701	0	50.7	2	3.94	#NULL!	#NULL!	72.3	149.3	53.5	100.667	80.6667	5.91	1.15	3.85727	1.53	#NULL!	1	2	2	0	0	0	0	0	0	2	0	0	0	1	1	2	24.0013	2	0	2
0	418.904	0	67.1	2	5.67	#NULL!	6.2	87.3	152.5	57	110	58.6667	4.55	1.46	3.03636	0.85	2	1	1	1	1	1	1	1	1	5	1	0	1	0	1	2	3	24.5095	2	0	1
0	418.904	0	67.5	2	4.29	#NULL!	4.8	95	152.5	63.5	99.3333	52.6667	4.45	1.44	2.64545	1.15	2	1	1	1	1	1	1	1	1	5	1	0	0	0	1	2	1	27.3045	2	0	2
0	418.904	0	69.4	2	5.15	10.72	5.5	95	157	63	90	51.3333	6.15	3.01	3.73182	1.05	#NULL!	1	2	1	1	1	0	1	1	4	1	0	0	1	1	2	3	25.5588	2	0	2
1	418.904	0	69.1	2	4.67	#NULL!	5.6	91	158	64	80	47.3333	5.93	1.98	3.63	1.4	1	1	2	2	1	0	0	1	0	2	2	0	0	1	1	2	4	25.6369	2	0	1
1	418.904	0	65.9	2	4.78	#NULL!	5.6	77	149.5	57	80	46.6667	5.91	1.9	3.66636	1.38	#NULL!	1	2	1	0	1	0	1	0	2	2	0	0	1	1	2	5	25.5031	2	1	2
1	418.904	0	69.2	2	5.38	#NULL!	5.2	97.9	152	58.5	99.3333	52.6667	3.99	1.61	2.31818	0.94	1	1	2	2	1	0	0	0	1	2	2	0	0	0	1	2	2	25.3203	2	0	2
1	418.962	0	79.1	1	5.7	#NULL!	#NULL!	90	156	61	149.333	80	3.95	1.55	1.82545	1.42	#NULL!	1	2	1	1	1	1	0	0	3	1	1	1	0	1	1	2	25.0657	2	2	1
0	418.962	0	77.4	1	3.8	#NULL!	#NULL!	76	161.5	51	135.333	83.3333	6.44	1.01	5.17091	0.81	#NULL!	1	2	2	0	1	0	0	1	2	2	1	0	0	1	1	3	19.5535	1	0	2
0	418.962	0	78.3	1	5.2	5.3	#NULL!	81	162.6	56	110.667	69.3333	5.01	1.43	3.37	0.99	#NULL!	1	2	2	0	0	0	0	1	1	2	0	0	0	1	1	1	21.181	2	1	1
0	420.273	0	68.4	1	5.09	5.55	#NULL!	69.9	162	48.9	150.667	76	3.83	1.42	1.70455	1.48	#NULL!	1	2	1	0	1	0	0	0	1	2	1	0	0	2	1	3	18.6328	2	1	2
0	420.273	0	66.1	1	6.23	5.56	#NULL!	82.5	165.2	62.5	134	83.3333	5.23	0.7	2.96182	1.95	#NULL!	1	2	1	0	1	1	0	0	2	2	1	1	0	2	3	1	22.9013	1	0	3
0	420.273	0	65.1	1	6.59	6.925	#NULL!	94.7	171	83.4	142.667	85.3333	5.47	0.59	3.29182	1.91	2	1	2	1	1	1	1	1	0	4	1	1	1	0	2	1	2	28.5216	2	0	4
1	420.273	0	65.5	1	5.71	4.63	#NULL!	82.3	161	51.8	110	70	5.71	2.13	3.72182	1.02	#NULL!	1	2	2	0	0	1	1	1	3	1	0	1	1	2	1	2	19.9838	2	1	3
1	420.273	0	65.2	1	5.64	7.64	#NULL!	96.1	163.5	74	168.667	100.667	4.2	2.05	2.28818	0.98	#NULL!	1	2	1	1	1	1	1	1	5	1	1	1	1	2	1	3	27.6819	1	2	4
1	420.273	0	69.1	1	6.07	12.39	#NULL!	66.5	160.4	45.7	123.333	62	3.69	0.51	2.08818	1.37	#NULL!	1	1	2	0	0	1	0	0	1	2	0	1	0	2	1	2	17.7626	1	0	3
1	420.273	0	66.8	1	6.04	5.93	#NULL!	76.3	160.8	58.9	102	73.3333	3.17	0.5	1.85273	1.09	#NULL!	1	2	2	0	0	1	0	0	1	2	0	1	0	2	1	2	22.7794	2	0	4
1	420.273	0	66.9	1	5.09	5.96	#NULL!	81.4	162.5	62.4	134	71.3333	4.06	0.67	2.39545	1.36	#NULL!	1	2	2	0	1	0	0	0	1	2	1	0	0	2	1	2	23.6308	1	0	4
0	420.273	0	69.1	1	5.26	7.22	#NULL!	63.9	156	44.6	122.667	72.6667	4.08	0.7	2.14182	1.62	1	1	2	2	0	0	0	0	0	0	2	0	0	0	2	1	3	18.3268	2	2	3
0	420.273	0	67.3	1	9.63	#NULL!	#NULL!	83.6	174.6	65.4	121.333	78	3.39	0.65	2.03455	1.06	1	1	1	2	0	0	1	0	0	1	2	0	1	0	2	1	2	21.4531	2	0	3
0	420.366	0	67.6	1	4.37	3.46	5.7	72.6	156	51.3	126.667	68.6667	4.38	2.44	2.37091	0.9	#NULL!	1	2	1	0	1	0	1	1	3	1	0	0	1	1	1	2	21.0799	2	0	1
0	420.366	0	66.4	1	5.77	7.95	6	96.1	164.8	72	162.667	84.6667	6.74	3.49	4.49364	0.66	1	2	2	1	1	1	1	1	1	5	1	1	1	1	1	2	2	26.5105	2	0	1
1	420.366	0	69.5	1	4.63	4.8	5.9	62.5	170.5	53	105.333	66.6667	3.85	0.45	2.28545	1.36	9	1	2	2	0	0	0	0	0	0	2	0	0	0	1	1	1	18.2317	2	0	3
1	420.366	0	65.8	1	5.02	4.21	6.2	87.2	163	64	136.667	83.3333	4.69	0.59	3.14182	1.28	1	1	2	2	0	1	0	0	0	1	2	1	0	0	1	2	2	24.0882	2	0	4
1	420.366	0	66.7	1	6.26	3.89	5.9	86	166.5	65.4	155.333	57.3333	6.74	1.1	4.91	1.33	1	1	2	1	0	1	1	0	0	2	2	1	1	0	1	1	3	23.5912	2	1	1
1	420.366	0	66.3	1	6.23	4.84	5.6	92.6	170.1	80	141.333	82.6667	3.37	3.12	1.40182	0.55	#NULL!	1	2	1	1	1	1	1	1	5	1	1	1	1	1	1	4	27.6491	1	1	3
0	420.366	0	65.7	1	5.955	8.28	6	81.6	160	61.7	171.333	76	5.96	1.92	3.47727	1.61	#NULL!	1	2	1	0	1	1	1	0	3	1	1	1	1	1	1	2	24.1016	2	0	2
0	420.366	0	65.9	1	8.11	8.45	6.4	81.4	155.2	57.8	175.333	85.3333	5.99	0.8	4.02636	1.6	#NULL!	1	1	1	0	1	1	0	0	2	2	1	1	0	1	2	2	23.9963	2	0	2
0	420.373	0	52.3	2	4.04305	#NULL!	#NULL!	80.6	150.9	56.3	129.333	80.6667	4.37	1.41	2.29909	1.43	#NULL!	1	2	2	0	0	0	0	0	0	2	0	0	0	2	1	1	24.7246	2	0	4
1	420.373	0	53.7	2	6.43879	7.32663	#NULL!	92.1	150.5	61	156	98	4.23	1.18	2.69364	1	#NULL!	1	2	1	1	1	1	0	1	4	1	1	1	0	2	1	3	26.9313	2	0	4
0	420.373	0	50.5	2	6.04377	8.04986	#NULL!	83.2	152.7	52	152.667	97.3333	5.71	0.85	2.90364	2.42	#NULL!	1	2	1	0	1	1	0	0	2	2	1	1	0	2	1	2	22.301	2	1	4
0	420.373	0	52.4	2	6.35759	10.911	#NULL!	80.55	151.7	54	149.333	66	4.7	0.98	2.93455	1.32	#NULL!	1	2	1	0	1	1	0	0	2	2	1	1	0	2	1	3	23.4651	2	0	4
0	421.111	0	74	2	4.66	#NULL!	6.2	79.5	144.5	45.5	98	60	4.61	1.47	3.01182	0.93	1	1	1	1	0	1	1	0	1	3	1	0	0	0	1	2	4	21.7909	2	0	2
0	421.111	0	72.7	2	4.88	#NULL!	5.5	91	151	63.3	92.6667	53.3333	4.35	0.8	2.89636	1.09	1	1	2	1	1	1	0	0	1	3	1	0	0	0	1	2	4	27.7619	2	0	2
0	421.111	0	72.6	2	7.21	#NULL!	6.2	97.5	156	64.5	86.6667	54	4.4	0.95	2.89818	1.07	2	1	1	1	1	1	1	1	1	5	1	0	1	0	1	1	4	26.5039	2	0	1
0	421.111	0	71.6	2	4.68	6.54	5.7	71.4	162.9	52.8	136.667	78.6667	4.89	1	3.28545	1.15	2	1	2	2	0	1	0	1	1	3	1	1	0	0	1	3	5	19.8972	2	0	2
0	421.111	0	74.5	2	4.81	5.24	5.6	77.8	141.8	47	128.667	60.6667	5.23	1.45	3.56091	1.01	#NULL!	1	2	2	0	0	0	0	1	1	2	0	0	0	1	2	2	23.3747	2	0	1
0	421.111	0	74.5	2	9.58	#NULL!	5.9	91.5	161.2	59	106	53.3333	4.96	1.8	3.04182	1.1	2	1	1	1	1	1	1	1	1	5	1	0	1	1	1	2	5	22.705	2	0	2
1	421.111	0	72.9	2	4.04	#NULL!	5.3	72	156.5	51	82	52.6667	5.42	1.11	3.62545	1.29	1	1	2	1	0	1	0	0	0	1	2	0	0	0	1	2	3	20.8229	2	0	3
1	421.111	0	70.9	2	5.59	#NULL!	6.3	89	161.3	58.5	161.333	77.3333	5.01	2.84	2.81909	0.9	2	1	2	1	1	1	0	1	1	4	1	1	0	1	1	2	2	22.4847	2	0	1
0	422.532	0	69.9	1	3.92	4.01	#NULL!	81.5	166	74	119.333	79.3333	4.03	0.74	2.62364	1.07	#NULL!	1	2	2	0	0	0	0	0	0	2	0	0	0	2	1	1	26.8544	1	0	3
0	422.532	0	66.7	1	5.38	#NULL!	#NULL!	96.3	163.5	74.4	230.667	109.333	3.88	1.11	2.51545	0.86	#NULL!	1	2	1	1	1	0	0	1	3	1	1	0	0	2	1	1	27.8316	2	0	2
0	422.532	0	68.7	1	5.45	#NULL!	#NULL!	65.6	167.5	59.8	98.6667	67.3333	4.3	0.69	2.97636	1.01	#NULL!	1	2	2	0	0	0	0	1	1	2	0	0	0	2	1	1	21.3143	2	0	1
0	422.532	0	68.2	1	4.83	6.87	#NULL!	67.7	162.6	51.5	99.3333	70.6667	4.69	1.2	2.95455	1.19	#NULL!	1	2	2	0	0	0	0	0	0	2	0	0	0	2	2	3	19.479	1	0	1
0	422.532	0	69.7	1	4.83	#NULL!	#NULL!	62.85	154.4	47.6	118	79.3333	3.08	0.77	1.6	1.13	#NULL!	1	2	2	0	0	0	0	0	0	2	0	0	0	2	1	4	19.967	1	1	1
1	422.532	0	69	1	5.28	#NULL!	#NULL!	83.05	170.1	72.5	150.667	92.6667	3.51	0.83	2.21273	0.92	#NULL!	1	2	1	0	1	0	0	1	2	2	1	0	0	2	1	1	25.057	2	0	1
1	423.093	0	76.3	2	3.65446	6.19348	#NULL!	82.15	147.8	51	130.667	80.6667	4.19	1.36	2.60182	0.97	#NULL!	1	2	1	0	1	0	0	1	2	2	1	0	0	2	1	2	23.3465	2	0	3
1	423.093	0	82.2	2	8.21637	#NULL!	#NULL!	78.95	142.6	49.5	138	60	4.29	1.18	2.67364	1.08	#NULL!	1	1	2	0	1	1	0	1	3	1	1	1	0	2	1	1	24.3426	2	0	1
0	424.414	0	61.1	2	4.49	4.63	6.2	77.2	159	54.6	128.667	87.3333	5.45	1.28	3.40818	1.46	1	1	2	2	0	1	0	0	0	1	2	1	0	0	1	2	2	21.5972	2	0	3
0	424.414	0	63.9	2	4.82	4.93	6.5	73.4	150.4	49.7	142	90.6667	4.09	0.73	2.43818	1.32	#NULL!	2	1	1	0	1	0	0	0	1	2	1	0	0	1	2	2	21.9716	2	0	2
0	424.414	0	61.1	2	5.89	6.78	7	91.8	151.3	63.5	112	80	4.8	2.37	2.97273	0.75	2	1	1	2	1	0	1	1	1	4	1	0	1	1	1	2	2	27.7393	2	1	1
0	424.414	0	60.5	2	5.16	6.29	6.5	83.5	153.2	60.4	150.667	110	5.83	1.35	4.17636	1.04	#NULL!	1	1	1	0	1	0	0	1	2	2	1	0	0	1	2	4	25.7347	2	1	1
1	424.414	0	60.2	2	5.09	5.8	7.1	79.2	150.2	60.5	131.333	79.3333	5.01	1.85	3.20909	0.96	#NULL!	1	1	1	0	1	0	1	1	3	1	1	0	1	1	1	2	26.8173	1	0	1
1	424.414	0	63.3	2	4.53	4.83	6.6	80.4	152.4	54.5	136	88	4.52	2.87	2.61545	0.6	#NULL!	1	1	2	0	1	0	1	1	3	1	1	0	1	1	1	2	23.4653	2	0	3
1	424.414	0	64.3	2	4.78	6.08	6.9	87.2	152.6	59	102.667	70	4.99	1.33	3.63545	0.75	#NULL!	1	1	2	1	0	0	0	1	2	2	0	0	0	1	3	3	25.3363	2	0	3
1	424.414	0	60.6	2	5.11	10.83	7	88	142.6	52	160.667	110.667	3.84	1.09	2.46455	0.88	#NULL!	1	1	1	1	1	0	0	1	3	1	1	0	0	1	1	2	25.572	2	0	2
0	425.854	0	61.3	2	4.71	#NULL!	#NULL!	70.1	153.1	52.5	208	119.333	5.57	1.9	3.02636	1.68	#NULL!	1	2	1	0	1	0	1	0	2	2	1	0	1	2	1	2	22.398	2	1	4
0	425.854	0	62	2	4.85	#NULL!	#NULL!	73.2	155.4	64.2	142	92.6667	4.81	0.67	2.91545	1.59	#NULL!	1	2	1	0	1	0	0	0	1	2	1	0	0	2	1	1	26.5848	2	0	3
0	425.854	0	63.6	2	4.09	#NULL!	#NULL!	75.4	152.3	44.2	139.333	92.6667	6.23	0.65	3.76455	2.17	#NULL!	1	2	1	0	1	0	0	0	1	2	1	0	0	2	1	2	19.0556	2	0	1
0	425.854	0	61.3	2	4.85	#NULL!	#NULL!	84.8	168.2	67.6	128	87.3333	3.78	0.77	2.16	1.27	#NULL!	1	2	2	1	1	0	0	1	3	1	1	0	0	2	1	2	23.8943	2	1	4
1	425.854	0	62.4	2	5.56	#NULL!	#NULL!	77.45	156.9	55	152.667	79.3333	4.43	0.54	2.52455	1.66	#NULL!	1	2	1	0	1	0	0	0	1	2	1	0	0	2	1	2	22.3417	2	0	1
1	425.854	0	64.7	2	3.83	#NULL!	#NULL!	100.3	153	70.3	153.333	97.3333	4.72	0.81	2.95182	1.4	#NULL!	1	2	1	1	1	0	0	0	2	2	1	0	0	2	1	1	30.0312	2	0	2
1	425.854	0	61.5	2	5.11	#NULL!	#NULL!	70.9	144.5	46	135.333	90.6667	4.85	0.58	2.91636	1.67	#NULL!	1	2	1	0	1	0	0	0	1	2	1	0	0	2	1	1	22.0304	2	0	4
1	425.854	0	62.7	2	5.11	#NULL!	#NULL!	86.25	147.3	57	172.667	122.667	5.54	1.01	3.64091	1.44	#NULL!	1	2	1	1	1	0	0	0	2	2	1	0	0	2	1	1	26.2706	2	0	4
0	425.863	0	60.6	2	5.55	7.19	#NULL!	83.35	148.3	54.8	120.667	82.6667	5.63	1.34	3.80091	1.22	#NULL!	1	2	2	0	0	0	0	1	1	2	0	0	0	2	2	2	24.9171	2	0	4
1	425.863	0	62.3	2	4.98	5.06	#NULL!	60.25	149	35.1	98.6667	60	5.71	1.03	3.36182	1.88	#NULL!	1	2	2	0	0	0	0	0	0	2	0	0	0	2	1	2	15.8101	2	0	3
0	425.863	0	60.4	2	5.37	4.98	#NULL!	91.8	153.4	61.4	130	74.6667	5.97	1.78	3.88091	1.28	1	1	2	2	1	1	0	1	1	4	1	1	0	1	2	2	2	26.0926	2	0	1
0	427.023	0	56.4	2	4.7	7.44	#NULL!	82.15	151.5	56.7	162.667	86	4.56	1.93	2.89273	0.79	#NULL!	1	2	1	0	1	0	1	1	3	1	1	0	1	2	1	2	24.7035	2	0	3
0	427.023	0	59	2	5.29	8.13	#NULL!	91.55	158.8	63.3	165.333	84	4.6	0.82	3.38727	0.84	#NULL!	1	2	1	1	1	0	0	1	3	1	1	0	0	2	3	2	25.1017	2	0	1
0	427.023	0	59.2	2	5.34	9.74	#NULL!	62.05	149.9	41	122.667	64.6667	3.94	1.03	2.56182	0.91	1	1	2	2	0	0	0	0	1	1	2	0	0	0	2	1	2	18.2465	1	0	3
1	427.023	0	57.3	2	4.82	4.52	#NULL!	72.6	140.7	44.5	124.667	75.3333	4.12	1.25	2.86182	0.69	#NULL!	1	2	2	0	0	0	0	1	1	2	0	0	0	2	1	2	22.4787	2	0	1
1	427.023	0	55.5	2	4.45	5.34	#NULL!	86.85	158.1	70.3	112	73.3333	3.68	0.6	2.50727	0.9	#NULL!	1	2	2	1	0	0	0	1	2	2	0	0	0	2	1	3	28.1249	2	0	2
0	427.023	0	56.1	2	5.06	5.6	#NULL!	73.75	158.5	54.2	102.667	74.6667	4.98	0.55	3.37	1.36	#NULL!	1	2	2	0	0	0	0	0	0	2	0	0	0	2	2	4	21.5745	2	0	2
0	427.023	0	57.5	2	5.34	4.93	#NULL!	73.5	152.4	47.8	118	68	4	0.65	2.65455	1.05	#NULL!	1	2	2	0	0	0	0	1	1	2	0	0	0	2	1	1	20.5806	2	0	3
0	430.064	0	72.6	1	5.71	7.31	#NULL!	86.2	169.7	65.8	128	84	5.91	3.19	3.11	1.35	#NULL!	1	2	2	0	0	1	1	0	2	2	0	1	1	2	1	2	22.8487	1	2	4
0	430.064	0	70.9	1	5.06	5.51	#NULL!	68.2	161	51.3	115.333	68.6667	7.03	1.11	4.30545	2.22	#NULL!	1	2	2	0	0	0	0	0	0	2	0	0	0	2	1	2	19.7909	2	0	1
1	430.064	0	72.6	1	5.5	3.27	#NULL!	78.5	159.1	50	147.333	73.3333	6.07	4.17	2.82455	1.35	1	1	2	1	0	1	0	1	0	2	2	1	0	1	2	1	2	19.7528	1	2	2
1	430.064	0	74.2	1	5.78	5.55	#NULL!	76.1	163	62.6	112.667	71.3333	2.19	0.53	0.989091	0.96	1	1	2	2	0	0	1	0	1	2	2	0	1	0	2	1	2	23.5613	2	1	1
1	430.064	0	71.4	1	4.87	4.28	#NULL!	87.5	161.2	73.8	132.667	84	4.23	1.21	2.75	0.93	1	1	2	2	0	1	0	0	1	2	2	1	0	0	2	1	2	28.4005	1	1	4
0	430.064	0	73.6	1	5.07	5.05	#NULL!	78.5	157.4	59.7	115.333	78.6667	3.92	0.48	2.25182	1.45	2	1	2	1	0	1	0	1	0	2	2	0	0	0	2	1	1	24.0971	2	0	1
0	430.064	0	72.2	1	6.16	4.99	#NULL!	79.4	169.5	61	128	71.3333	5.01	1.13	3.39636	1.1	1	1	2	2	0	0	1	0	0	1	2	0	1	0	2	1	2	21.232	1	0	1
1	430.289	0	70.7	1	6.21	5.37	#NULL!	93.6	162.2	66.3	167.333	117.333	4.92	1.55	3.23545	0.98	#NULL!	1	2	1	1	1	1	0	1	4	1	1	1	0	2	1	1	25.2007	2	0	4
1	430.289	0	74.1	1	5.11	5.37	#NULL!	84.15	165.2	60.8	122	77.3333	4.25	1.36	2.70182	0.93	#NULL!	1	2	2	0	0	0	0	1	1	2	0	0	0	2	1	5	22.2784	2	0	1
0	430.466	0	47.6	1	5.24	#NULL!	#NULL!	94	154	59.2	118	86.6667	6.19	3.47	3.77273	0.84	#NULL!	1	2	2	1	1	0	1	1	4	1	1	0	1	1	1	1	24.9621	2	1	1
0	430.998	0	36.7	2	4.7	5	#NULL!	85	158	67.3	131.333	80.6667	5.14	0.82	3.62727	1.14	#NULL!	1	2	2	1	1	0	0	1	3	1	1	0	0	1	1	4	26.9588	2	0	2
0	430.998	0	39.8	2	6.1	6.4	#NULL!	75.8	135.5	41.5	88.6667	60	6.96	2.63	4.67455	1.09	#NULL!	1	2	2	0	0	1	1	1	3	1	0	1	1	1	1	3	22.6032	2	0	3
0	430.998	0	35.2	2	5.4	5.6	#NULL!	71	156	47	87.3333	60	4.34	1.07	2.99364	0.86	#NULL!	1	2	2	0	0	0	0	1	1	2	0	0	0	1	1	5	19.313	2	0	3
0	430.998	0	35.3	2	5	5.2	#NULL!	95	151.5	66.6	120	88.6667	4.92	0.61	3.69273	0.95	#NULL!	1	2	2	1	1	0	0	1	3	1	1	0	0	1	2	1	29.0168	2	0	2
1	430.998	0	35.6	2	6.3	6.5	#NULL!	76	164.1	57.4	110.667	70	3.21	0.46	1.93091	1.07	#NULL!	1	2	2	0	0	1	0	1	2	2	0	1	0	1	1	3	21.3155	2	0	2
1	430.998	0	36.5	2	5.5	6.9	#NULL!	82	154.3	56.3	90.6667	70	3.74	1.54	2.32	0.72	1	1	2	2	0	0	0	0	1	1	2	0	0	0	1	1	4	23.647	2	1	3
0	430.998	0	38.4	2	5.5	6.8	#NULL!	81	151.4	58.3	110.667	70.6667	4.3	1.29	3.07364	0.64	#NULL!	1	2	2	0	0	0	0	1	1	2	0	0	0	1	1	3	25.4341	2	0	2
0	431.495	0	65.4	1	6.75	#NULL!	6	87.5	171.5	62	78.6667	53.3333	4.72	1.3	3.18909	0.94	#NULL!	1	2	1	0	1	1	0	1	3	1	0	1	0	1	1	3	21.0797	2	0	2
0	431.495	0	66.6	1	6.67	#NULL!	6.3	91	162	64	86	58	4.84	1.25	3.52182	0.75	2	1	1	1	1	1	1	1	1	5	1	0	1	0	1	2	2	24.3865	2	0	2
0	431.495	0	66.1	1	5.65	3.82	5.3	90	170	72.5	80	52	5.56	1.6	3.80273	1.03	9	1	2	1	1	1	1	0	0	3	1	0	1	0	1	2	1	25.0865	2	2	1
0	431.495	0	68	1	10.45	#NULL!	7.2	86	156.5	57	84	54.6667	5.26	1.13	3.70636	1.04	9	1	1	1	0	1	1	0	0	2	2	0	1	0	1	2	2	23.2727	2	2	1
0	431.495	0	65.3	1	7.72	#NULL!	4.9	79	154	53	87.3333	52.6667	5.5	2.13	3.39182	1.14	1	1	1	2	0	0	1	1	0	2	2	0	1	1	1	2	2	22.3478	2	0	1
0	431.495	0	65.1	1	4.64	#NULL!	5.2	96	166.2	71.5	75.3333	48	4.16	1.31	2.50455	1.06	1	1	2	2	1	0	0	0	0	1	2	0	0	0	1	1	2	25.8848	2	2	1
0	431.495	0	65.1	1	5.05	4.84	5.8	89	167	68	86	52.6667	5.78	1	4.31545	1.01	1	1	2	1	0	1	0	0	1	2	2	0	0	0	1	2	1	24.3824	2	0	1
0	431.495	0	69.6	1	7.12	#NULL!	6.9	75	164	54	77.3333	47.3333	4.86	1.31	3.04455	1.22	1	1	1	2	0	0	1	0	0	1	2	0	1	0	1	2	2	20.0773	1	2	1
1	431.495	0	65.8	1	8.22	#NULL!	8.7	93.6	161.1	66.5	93.3333	55.3333	5.61	2.21	3.54545	1.06	1	1	1	1	1	1	1	1	0	4	1	0	1	1	1	2	2	25.623	1	1	1
1	431.495	0	65.3	1	4.83	#NULL!	8.2	86	165	65	81.3333	50.6667	5.93	2.54	4.11545	0.66	1	1	1	2	0	0	0	1	1	2	2	0	0	1	1	2	1	23.8751	2	0	2
1	431.495	0	68.1	1	4.78	#NULL!	5.2	85	159	61	76.6667	50	4.99	1.76	2.78	1.41	#NULL!	1	2	2	0	0	0	1	0	1	2	0	0	1	1	2	3	24.1288	2	0	1
1	431.495	0	67.5	1	7.75	#NULL!	5.6	81	154	83	73.3333	46	3.89	0.81	2.32182	1.2	#NULL!	1	1	2	0	0	1	0	0	1	2	0	1	0	1	2	2	34.9975	2	1	3
1	431.495	0	67.5	1	4.54	#NULL!	5.4	89	162	60	72.6667	49.3333	5.47	1.73	3.79364	0.89	1	1	2	2	0	0	0	1	1	2	2	0	0	1	1	2	3	22.8624	1	0	1
0	431.67	0	60.4	2	4.93	#NULL!	#NULL!	73	147	45	105.333	63.3333	3.53	1.01	2.19091	0.88	#NULL!	1	2	2	0	0	0	0	1	1	2	0	0	0	1	1	2	20.8247	2	0	4
0	431.67	0	62.4	2	6.45	5.07	#NULL!	65	149	39	122	79.3333	3.74	0.92	2.02182	1.3	#NULL!	1	2	2	0	0	1	0	0	1	2	0	1	0	1	1	2	17.5668	2	0	4
0	431.67	0	60.4	2	7.965	9.465	#NULL!	89	150	59	125.333	90.6667	5.87	1.41	4.06909	1.16	#NULL!	1	1	1	1	1	1	0	1	4	1	1	1	0	1	1	3	26.2222	2	0	1
0	431.67	0	64.5	2	5.93	#NULL!	#NULL!	73	149	41	108.667	62	4.73	0.71	3.18727	1.22	#NULL!	1	2	2	0	0	1	0	1	2	2	0	1	0	1	1	2	18.4676	2	1	4
0	431.847	0	62.2	1	3.74	4.81	#NULL!	70.4	169.9	54.9	162	120.667	4.03	0.61	2.39273	1.36	#NULL!	1	2	1	0	1	0	0	0	1	2	1	0	0	2	1	1	19.0189	2	0	1
1	431.958	0	65.4	1	5.24	7.55	4.8	97	165.7	68	93.3333	56.6667	3.97	1.96	2.17909	0.9	#NULL!	1	2	2	1	0	0	1	1	3	1	0	0	1	1	1	4	24.7665	1	1	2
0	431.958	0	65	1	4.96	4.99	5.5	90.1	166.5	71.2	86.6667	56.6667	4.83	1.37	3.30727	0.9	1	1	2	2	1	0	0	0	1	2	2	0	0	0	1	2	3	25.6833	2	0	1
0	431.982	0	69.4	2	5.2	#NULL!	#NULL!	80	157	57	122.667	83.3333	5.46	1.42	3.62455	1.19	#NULL!	1	2	1	0	1	0	0	1	2	2	0	0	0	1	2	2	23.1247	2	0	1
0	431.982	0	66.4	2	5.39	#NULL!	#NULL!	84	145	54	117.333	80	3.83	2.1	2.08545	0.79	2	1	2	2	0	0	0	1	1	2	2	0	0	1	1	1	3	25.6837	2	0	3
0	431.982	0	68.4	2	3.97	9.28	#NULL!	90	155.5	66	137.333	95.3333	4.25	1.13	2.21636	1.52	#NULL!	1	2	1	1	1	0	0	0	2	2	1	0	0	1	2	2	27.295	2	0	3
0	431.982	0	66.5	2	4.25	#NULL!	#NULL!	91	152.5	86	136	90	5.19	1.94	3.08818	1.22	#NULL!	1	2	1	1	1	0	1	1	4	1	1	0	1	1	2	2	36.9793	2	1	1
1	431.982	0	69.5	2	4.28	#NULL!	#NULL!	83	153	63	142.667	80	4.69	1.03	2.65182	1.57	#NULL!	1	2	1	0	1	0	0	0	1	2	1	0	0	1	3	4	26.9127	2	1	2
1	432.614	0	73.7	1	6.21	5.67	#NULL!	79.7	160	61.7	137.333	74	5.1	0.57	3.70091	1.14	#NULL!	1	2	1	0	1	1	0	0	2	2	1	1	0	2	1	2	24.1016	2	0	3
0	432.614	0	71.4	1	#NULL!	#NULL!	#NULL!	91.05	168.6	75	164	84	4.37	1.91	2.66182	0.84	1	1	1	1	1	1	1	1	1	5	1	1	#NULL!	1	2	2	2	26.3843	1	0	2
1	433.47	0	66.2	2	3.97	5.92	#NULL!	71	152.3	50	128.667	88.6667	4.35	0.94	2.47273	1.45	#NULL!	1	2	2	0	1	0	0	0	1	2	1	0	0	2	1	1	21.5561	2	0	4
1	433.47	0	65	2	3.57	4.07	#NULL!	89.9	155.4	60	131.333	97.3333	5.45	1.56	3.50091	1.24	#NULL!	1	2	1	1	1	0	0	1	3	1	1	0	0	2	1	1	24.8456	2	0	4
1	433.47	0	69.5	2	5.55	3.33	#NULL!	91.9	152.2	57.3	140.667	101.333	5.25	1.1	3.66	1.09	#NULL!	1	2	1	1	1	0	0	1	3	1	1	0	0	2	1	1	24.7358	2	0	3
0	433.885	0	72.9	2	7.07	8.57	6.2	84	157.3	53	149.333	84.6667	5.26	1.67	3.69091	0.81	#NULL!	1	1	1	0	1	1	0	1	3	1	1	1	0	1	2	2	21.4199	2	0	1
0	433.885	0	71.2	2	5.27	9.23	5.7	78	144.6	52.3	150.667	82	3.67	0.99	2.1	1.12	1	1	2	1	0	1	0	0	1	2	2	1	0	0	1	2	1	25.013	2	0	2
0	433.885	0	73.2	2	5.46	6.5	5.5	85	140	47	150	88.6667	8.31	1.47	6.27182	1.37	2	1	2	1	1	1	0	1	0	3	1	1	0	0	1	1	2	23.9796	2	0	1
0	433.885	0	71.6	2	5.02	5.69	6	87	146	57	144.667	87.3333	4.17	0.87	2.87455	0.9	1	2	2	1	1	1	0	0	1	3	1	1	0	0	1	2	3	26.7405	2	0	3
1	433.885	0	74.9	2	5.11	6.58	6.2	81	153.5	51.5	133.333	85.3333	5.34	0.6	3.16727	1.9	1	1	2	1	0	1	0	0	0	1	2	1	0	0	1	2	2	21.857	2	0	3
1	433.885	0	72.3	2	5.13	4.12	5.6	73	156.6	44.2	104	87.3333	4.79	2.12	3.07636	0.75	1	1	2	2	0	1	0	1	1	3	1	1	0	1	1	2	3	18.0235	2	0	3
0	433.885	0	74.4	2	5.27	6.55	6.2	82.1	155.4	48	146	88	4.7	0.77	2.63	1.72	1	1	2	1	0	1	0	0	0	1	2	1	0	0	1	2	2	19.8765	2	0	2
0	434.405	0	68	1	7.85	#NULL!	#NULL!	78.85	168	60.6	122	66	3.69	0.52	2.65364	0.8	#NULL!	1	1	2	0	0	1	0	1	2	2	0	1	0	2	1	3	21.4711	2	0	1
0	434.405	0	65.6	1	4.72	8.58	#NULL!	78.65	165.7	60.5	146	82	3.23	0.3	2.10364	0.99	#NULL!	1	2	1	0	1	0	0	1	2	2	1	0	0	2	3	5	22.0349	1	0	1
1	434.405	0	67.3	1	4.12	7.14	#NULL!	68.45	166.8	49.2	161.333	60.6667	3.93	0.65	2.19455	1.44	#NULL!	1	2	1	0	1	0	0	0	1	2	1	0	0	2	1	3	17.6837	1	1	3
0	434.405	0	69.1	1	3.88	4.84	#NULL!	67.1	159.7	50.6	174.667	104	3.8	0.52	2.61364	0.95	#NULL!	1	2	1	0	1	0	0	1	2	2	1	0	0	2	2	3	19.84	2	0	4
0	435.105	0	40.6	2	5.3	6.1	#NULL!	78	156.5	60.5	119.333	70.6667	4.85	1.41	3.38909	0.82	#NULL!	1	2	2	0	0	0	0	1	1	2	0	0	0	1	1	5	24.7017	2	0	2
1	435.105	0	40.8	2	5.3	6.9	#NULL!	85	164	75.8	112.667	70	3.77	1.05	2.54273	0.75	#NULL!	1	2	2	1	0	0	0	1	2	2	0	0	0	1	1	2	28.1826	2	0	2
1	435.105	0	42	2	4.9	5.7	#NULL!	73	160.4	56	103.333	60	2.63	2.67	0.846364	0.57	#NULL!	1	2	2	0	0	0	1	1	2	2	0	0	1	1	2	3	21.766	2	1	3
1	435.105	0	40.9	2	4.3	6.1	#NULL!	88	157.5	55.1	86.6667	60	5.25	1.88	3.54545	0.85	1	1	2	2	1	0	0	1	1	3	1	0	0	1	1	1	3	22.2121	2	0	3
0	435.105	0	43.3	2	4.4	5	#NULL!	72	146	50.6	100	70	4.59	0.85	2.82364	1.38	#NULL!	1	2	2	0	0	0	0	0	0	2	0	0	0	1	1	3	23.738	2	0	3
0	435.105	0	41.4	2	4	4.6	#NULL!	72	148	49	152	88.6667	4.91	1.17	3.49818	0.88	1	1	2	1	0	1	0	0	1	2	2	1	0	0	1	2	2	22.3703	2	0	2
0	435.105	0	42.5	2	4.9	6	#NULL!	79	156.5	58.1	102	60.6667	4.33	0.54	2.97455	1.11	#NULL!	1	2	2	0	0	0	0	1	1	2	0	0	0	1	1	3	23.7218	2	0	3
0	435.105	0	43.5	2	4.5	6.2	#NULL!	73	158.5	59.5	138	78.6667	3.62	0.78	2.70545	0.56	1	1	2	2	0	1	0	0	1	2	2	1	0	0	1	1	5	23.6842	2	0	2
0	435.105	0	41.5	2	4.1	5.1	#NULL!	74	151	53.6	103.333	60	4.07	1.01	2.79091	0.82	#NULL!	1	2	2	0	0	0	0	1	1	2	0	0	0	1	1	3	23.5077	2	1	1
1	436.608	0	44.7	2	5.08	#NULL!	#NULL!	102	150.7	81.6	115.333	86.6667	3.21	1.35	1.19636	1.4	#NULL!	1	2	2	1	1	0	0	0	2	2	1	0	0	1	1	1	35.9305	2	2	4
1	436.608	0	40.5	2	4.73	#NULL!	#NULL!	77.7	159.5	59.7	110.667	79.3333	3.61	0.63	1.96364	1.36	#NULL!	1	2	2	0	0	0	0	0	0	2	0	0	0	1	1	1	23.4668	2	0	1
1	436.608	0	44.2	2	4.39	#NULL!	#NULL!	93.4	157.2	69	130.667	92	3.24	1.79	1.52636	0.9	#NULL!	1	2	1	1	1	0	1	1	4	1	1	0	1	1	1	1	27.9218	2	0	2
1	436.608	0	40.2	2	4.61	#NULL!	#NULL!	80	163.1	57.1	129.333	98.6667	3.45	1.48	1.93727	0.84	#NULL!	1	2	1	0	1	0	0	1	2	2	1	0	0	1	1	1	21.4649	2	0	2
0	436.608	0	41.7	2	4.82	#NULL!	#NULL!	81.6	154.6	54.1	106.667	68.6667	4.42	0.86	2.95909	1.07	#NULL!	1	2	2	0	0	0	0	1	1	2	0	0	0	1	1	2	22.6349	2	0	1
0	436.608	0	40.8	2	4.31	#NULL!	#NULL!	67.3	171.3	52	100	80	4.54	0.67	3.23545	1	#NULL!	1	2	2	0	0	0	0	1	1	2	0	0	0	1	1	2	17.721	1	0	3
0	436.608	0	42.9	2	5.08	#NULL!	#NULL!	87.4	152.1	61.7	105.333	64.6667	3.18	0.38	2.01727	0.99	#NULL!	1	2	2	1	0	0	0	1	2	2	0	0	0	1	2	1	26.6702	2	0	1
0	436.608	0	44.5	2	3.96	#NULL!	#NULL!	81	153.3	56.4	121.333	79.3333	4.56	1.21	2.89	1.12	#NULL!	1	2	2	0	0	0	0	1	1	2	0	0	0	1	1	2	23.9991	2	0	3
0	436.608	0	43.7	2	4.99	#NULL!	#NULL!	80.5	159.3	56.3	139.333	98.6667	4.57	0.86	2.91909	1.26	#NULL!	1	2	1	0	1	0	0	1	2	2	1	0	0	1	1	2	22.1859	2	0	2
0	436.608	0	43.7	2	4.45	#NULL!	#NULL!	83.5	155.5	65.3	128.667	98.6667	5.38	1.49	2.66273	2.04	#NULL!	1	2	1	0	1	0	0	0	1	2	1	0	0	1	1	1	27.0055	2	0	2
0	437.002	0	61.2	2	5.09	4.93	5.1	78.5	162.2	59.8	120.667	82	5.01	0.67	3.31545	1.39	1	1	2	2	0	0	0	0	0	0	2	0	0	0	1	1	2	22.73	2	0	3
0	437.002	0	61.2	2	5.31	5.37	5.2	88.9	155	65.1	160.667	96.6667	4.81	1.05	2.92273	1.41	1	1	2	1	1	1	0	0	0	2	2	1	0	0	1	2	3	27.0968	2	0	3
0	437.002	0	64.8	2	5.44	6.6	5.8	78.9	154.9	54.7	126.667	82	5.23	0.75	3.58909	1.3	#NULL!	1	2	1	0	1	0	0	0	1	2	0	0	0	1	2	3	22.7974	2	1	2
1	437.002	0	60.9	2	5.52	6.39	5.5	77	154.1	51.7	145.333	75.3333	5.05	0.78	3.37545	1.32	1	1	2	1	0	1	0	0	0	1	2	1	0	0	1	3	3	21.7713	2	0	2
0	437.002	0	61.5	2	4.84	7.12	5.4	85.5	154.7	61.6	150	102	4.88	4.66	#NULL!	0.87	1	1	2	1	1	1	0	1	1	4	1	1	0	1	1	1	2	25.7395	2	0	3
0	437.002	0	63.6	2	5.25	5.55	5.5	85	165.5	71	122	79.3333	4.08	2.67	1.82636	1.04	#NULL!	1	2	2	1	0	0	1	1	3	1	0	0	1	1	2	1	25.9216	2	0	3
0	437.002	0	62.8	2	4.59	5.15	5.4	71.7	154.8	47.5	108.667	59.3333	3.29	0.81	1.69182	1.23	#NULL!	1	2	2	0	0	0	0	1	1	2	0	0	0	1	2	1	19.8222	2	0	2
0	437.002	0	63.2	2	3.7	7.16	5.9	79.7	154.5	55	120.667	69.3333	5.18	0.96	3.43364	1.31	1	1	2	2	0	0	0	0	0	0	2	0	0	0	1	3	2	23.0412	2	0	3
0	437.002	0	60.9	2	4.8	5.79	5.9	74.5	152.1	47	116.667	72.6667	4.68	1.09	2.99455	1.19	2	1	2	2	0	0	0	1	1	2	2	0	0	0	1	2	3	20.3161	2	0	2
0	437.213	0	57.2	1	13.42	23.97	#NULL!	75.45	157.2	50.2	153.333	84	3.81	0.6	2.29727	1.24	#NULL!	1	1	1	0	1	1	0	0	2	2	1	1	0	2	1	2	20.3141	2	2	3
0	437.639	0	69.2	1	5.2	#NULL!	#NULL!	74	155	45	159.333	86	4.16	0.8	2.17636	1.62	#NULL!	1	2	1	0	1	0	0	0	1	2	1	0	0	1	2	3	18.7305	1	1	2
0	437.639	0	67.9	1	6.9	7.3	#NULL!	99	170	80	168.667	90	3.17	1.2	1.79455	0.83	#NULL!	1	2	1	1	1	1	0	1	4	1	1	1	0	1	1	2	27.6817	2	0	2
0	438.376	0	59.1	2	4.3	#NULL!	#NULL!	100	158	90	131.333	79.3333	4.23	1.6	2.89273	0.61	#NULL!	1	2	1	1	1	0	0	1	3	1	1	0	0	1	1	2	36.0519	2	0	2
0	438.376	0	58	2	4.7	5.7	#NULL!	84	153	59.5	95.3333	60.6667	4.24	1.36	3.01182	0.61	#NULL!	1	2	2	0	0	0	0	1	1	2	0	0	0	1	1	2	25.4176	2	0	3
1	438.376	0	57.5	2	7.3	#NULL!	#NULL!	93	155	68.5	141.333	80.6667	4.46	3.41	2.38	0.53	1	1	1	1	1	1	1	1	1	5	1	1	1	1	1	1	4	28.512	2	0	2
1	438.376	0	58.7	2	8	10.6	#NULL!	93	157	68	111.333	62	4.71	6.89	#NULL!	0.47	#NULL!	1	1	2	1	0	1	1	1	4	1	0	1	1	1	1	3	27.5873	2	0	2
1	438.376	0	59.2	2	6.4	9.6	#NULL!	96	150	68	128.667	70	3.06	1.09	1.96455	0.6	2	1	2	1	1	1	1	1	1	5	1	0	1	0	1	1	1	30.2222	2	0	3
1	438.376	0	55	2	5.2	5.6	#NULL!	70	165	56	119.333	75.3333	4.08	0.55	2.74	1.09	#NULL!	1	2	2	0	0	0	0	1	1	2	0	0	0	1	1	3	20.5693	2	0	3
0	438.376	0	57.2	2	6.5	6.7	#NULL!	83	161	65	138	70.6667	3.02	2.01	1.48636	0.62	1	1	2	2	0	1	1	1	1	4	1	1	1	1	1	1	2	25.0762	2	0	3
0	438.376	0	56.3	2	6.1	15.7	#NULL!	99	155	75	180	88.6667	4.61	3.09	2.81545	0.39	#NULL!	1	1	1	1	1	1	1	1	5	1	1	1	1	1	1	2	31.2175	2	0	3
0	438.376	0	58	2	5	5.3	#NULL!	75	151	48	101.333	70.6667	4.04	1.08	2.59909	0.95	#NULL!	1	2	2	0	0	0	0	1	1	2	0	0	0	1	1	1	21.0517	2	0	1
0	438.376	0	56.3	2	4.8	5.8	#NULL!	80	161	57	120.667	66.6667	3.31	1.49	2.01273	0.62	#NULL!	1	2	1	0	1	0	0	1	2	2	0	0	0	1	1	3	21.9899	2	0	3
0	439.74	0	70.8	1	6.2	4.77	6.2	77.1	165	63.5	122	82	5.1	0.91	3.60636	1.08	#NULL!	1	2	2	0	0	1	0	0	1	2	0	1	0	1	1	2	23.3242	2	0	3
0	439.74	0	73.8	1	5.94	9.38	6.5	89.1	157	66.2	169.333	85.3333	5.22	1.46	3.28636	1.27	#NULL!	1	1	1	0	1	1	0	0	2	2	1	1	0	1	2	1	26.8571	2	2	1
0	439.74	0	70.1	1	5.26	4.33	6.1	82.9	163	64.8	177.333	70.6667	6.33	0.62	4.18818	1.86	2	1	2	1	0	1	0	1	0	2	2	1	0	0	1	1	3	24.3893	2	2	2
0	439.909	0	73.2	2	5.285	6.54	7	97.5	155.8	66.1	160	80.6667	5.2	0.56	3.15545	1.79	1	1	1	1	1	1	0	0	0	2	2	1	0	0	1	1	1	27.2312	2	2	2
0	439.909	0	73.7	2	5.11	6.85	7.1	92	148.2	59	156	62.6667	2.17	0.89	1.44545	0.32	1	1	1	1	1	1	0	0	1	3	1	1	0	0	1	2	2	26.8631	2	0	1
0	439.909	0	71.7	2	5.11	0	5.8	79.5	158.3	54.5	119.333	79.3333	2.93	2.49	1.13818	0.66	1	1	2	2	0	0	0	1	1	2	2	0	0	1	1	1	2	21.7488	2	0	3
1	439.909	0	72.3	2	5.51	6.23	7.2	82.5	159.5	57.5	146	82	5.27	1.19	3.60909	1.12	#NULL!	1	1	1	0	1	0	0	1	2	2	1	0	0	1	1	1	22.602	1	0	2
1	440.114	0	55.1	1	5.1	#NULL!	#NULL!	100.3	170.4	78.9	127.333	87.3333	5.35	1.7	3.75727	0.82	#NULL!	1	2	2	1	1	0	1	1	4	1	1	0	1	1	1	1	27.173	2	0	3
0	440.114	0	56.1	1	4.88	#NULL!	#NULL!	66.5	163	43.4	111.333	79.3333	4.6	0.96	3.05364	1.11	#NULL!	1	2	2	0	0	0	0	0	0	2	0	0	0	1	1	1	16.3348	1	0	1
0	440.473	0	55.1	2	4.77	#NULL!	#NULL!	98	168.5	80	130.667	90	5.2	2.98	2.67545	1.17	#NULL!	1	2	1	1	1	0	1	1	4	1	1	0	1	1	2	3	28.1767	2	0	1
0	440.473	0	59.2	2	4.17	#NULL!	#NULL!	92	169	76	156	91.3333	4.87	1.29	3.01364	1.27	1	1	2	1	1	1	0	0	1	3	1	1	0	0	1	2	4	26.6097	2	0	1
1	440.473	0	58.4	2	4.22	#NULL!	#NULL!	72	148	41	126.667	82	3.13	1.73	1.24364	1.1	#NULL!	1	2	2	0	0	0	1	1	2	2	0	0	1	1	1	1	18.718	2	0	1
1	440.473	0	56.6	2	3.52	#NULL!	#NULL!	76	160	54	123.333	80	3.68	1.28	1.95818	1.14	#NULL!	1	2	2	0	0	0	0	1	1	2	0	0	0	1	1	1	21.0938	2	0	3
1	441.818	0	55.7	2	4.71	#NULL!	#NULL!	102.2	146.2	66	123.333	77.3333	5.31	0.79	3.59091	1.36	#NULL!	1	2	2	1	0	0	0	0	1	2	0	0	0	1	1	2	30.878	2	0	2
1	441.818	0	55.7	2	8.16	#NULL!	#NULL!	108.3	161.8	79.5	110.667	70	5.11	2.02	3.16182	1.03	#NULL!	1	1	2	1	0	1	1	1	4	1	0	1	1	1	1	1	30.3676	2	0	1
1	441.818	0	58.7	2	4.04	#NULL!	#NULL!	81.4	156.2	57	104.667	67.3333	5.06	0.89	3.30545	1.35	#NULL!	1	2	1	0	1	0	0	0	1	2	0	0	0	1	2	2	23.3621	1	0	2
0	442.342	0	74.7	2	3.81	#NULL!	#NULL!	84.1	149.8	50.6	128	93.3333	4.96	1.52	2.96909	1.3	#NULL!	1	2	1	0	1	0	0	0	1	2	1	0	0	2	1	1	22.549	2	0	3
1	442.342	0	72.2	2	5.55	#NULL!	#NULL!	75.05	149.2	48.7	142	80.6667	3.63	1.52	1.95909	0.98	#NULL!	1	2	1	0	1	0	0	1	2	2	1	0	0	2	1	1	21.8772	2	0	2
1	442.342	0	74.3	2	5.55	4.25	#NULL!	76.85	156.4	47.6	178.667	117.333	4.94	2.09	2.78	1.21	#NULL!	1	2	1	0	1	0	1	1	3	1	1	0	1	2	1	1	19.4596	2	0	3
0	442.349	0	60.7	2	5.11	4.27	#NULL!	65	147.5	41	134.667	78.6667	4.31	1.31	2.53455	1.18	#NULL!	1	2	2	0	1	0	0	1	2	2	1	0	0	2	1	2	18.8452	2	0	4
0	442.349	0	63	2	4.05	4.83	#NULL!	70	139	40.5	119.333	75.3333	5.08	1.3	3.03909	1.45	#NULL!	1	2	2	0	0	0	0	0	0	2	0	0	0	2	2	2	20.9616	2	0	4
0	442.349	0	61.4	2	4.96	6.36	#NULL!	73	154.2	50.5	128	68	5.55	1.21	4.07	0.93	#NULL!	1	2	2	0	0	0	0	1	1	2	0	0	0	2	1	2	21.2384	2	0	4
0	442.349	0	63.4	2	6.36	4.91	#NULL!	59.5	151	36	102.667	63.3333	4.72	1.86	2.50455	1.37	#NULL!	1	2	2	0	0	1	1	0	2	2	0	1	1	2	1	2	15.7888	2	0	4
0	442.349	0	64.4	2	4.9	6.7	#NULL!	70	146	45	132.667	83.3333	5.61	1.68	3.75636	1.09	#NULL!	1	2	2	0	1	0	0	1	2	2	1	0	0	2	2	3	21.1109	2	0	3
1	442.349	0	61.2	2	5.05	6.02	#NULL!	70.05	153	47.1	102.667	60.6667	5.88	0.71	4.16727	1.39	#NULL!	1	2	2	0	0	0	0	0	0	2	0	0	0	2	2	2	20.1205	2	0	3
1	442.349	0	63.6	2	4.46	7.92	#NULL!	80.1	144	52	124	72	5	1.01	3.33091	1.21	#NULL!	1	2	2	0	0	0	0	1	1	2	0	0	0	2	2	3	25.0772	2	0	4
0	442.349	0	61.3	2	5.49	5.46	#NULL!	65.1	154.5	40	118.667	77.3333	4.02	1.83	2.34818	0.84	#NULL!	1	2	2	0	0	0	1	1	2	2	0	0	1	2	2	2	16.7573	2	0	4
0	442.349	0	60.1	2	4.93	7.3	#NULL!	62.9	153	40.5	120	72.6667	4.75	1	3.30545	0.99	#NULL!	1	2	2	0	0	0	0	1	1	2	0	0	0	2	1	3	17.301	2	0	4
0	442.753	0	62.2	2	5.16	8.62	5.9	91	157	60	80.6667	56.6667	5.98	1.52	3.95909	1.33	2	1	2	2	1	0	0	1	0	2	2	0	0	0	1	2	2	24.3418	2	0	3
0	442.753	0	60.1	2	5.51	#NULL!	5.1	82.3	158	63.5	131.333	88.6667	3.6	1.44	2.34545	0.6	2	1	2	1	0	1	0	1	1	3	1	1	0	0	1	3	3	25.4366	2	0	2
0	442.753	0	60.6	2	4.54	#NULL!	4.9	74.3	156.2	56	122	75.3333	4.15	0.9	2.49091	1.25	1	1	2	2	0	0	0	0	1	1	2	0	0	0	1	2	3	22.9523	2	0	3
0	442.753	0	61.7	2	4.53	#NULL!	4.3	70.4	154.2	52.4	128	74	3.6	1.56	2.29091	0.6	1	1	2	2	0	0	0	0	1	1	2	0	0	0	1	2	3	22.0375	2	0	3
0	442.753	0	62.6	2	4.53	#NULL!	5	89	163	62	125.333	88	3.55	1.46	1.93636	0.95	#NULL!	1	2	1	1	1	0	0	1	3	1	1	0	0	1	2	2	23.3355	2	0	1
0	442.753	0	63.4	2	6.54	#NULL!	6.3	95	166	76	128	81.3333	4.29	2.75	2.2	0.84	2	1	1	1	1	1	1	1	1	5	1	0	1	1	1	2	4	27.5802	2	0	1
0	442.753	0	61.1	2	4.58	#NULL!	5.6	67	146	39	78.6667	48.6667	5.17	0.96	3.65364	1.08	1	1	2	2	0	0	0	0	1	1	2	0	0	0	1	3	1	18.2961	2	0	3
0	442.753	0	63.4	2	5.73	#NULL!	5.7	89.5	157.5	53.5	82.6667	51.3333	5.3	3.66	2.82636	0.81	#NULL!	1	2	1	1	1	1	1	1	5	1	0	1	1	1	2	2	21.5671	2	0	3
0	442.753	0	64.2	2	4.93	#NULL!	5.4	69.7	157.5	46.5	81.3333	47.3333	6.7	1.05	4.37273	1.85	1	1	2	2	0	0	0	0	0	0	2	0	0	0	1	2	3	18.7453	2	0	3
0	442.753	0	64.5	2	8.1	#NULL!	5.4	98	145	57	89.3333	50	3.71	2.27	2.07818	0.6	1	1	1	1	1	1	1	1	1	5	1	0	1	1	1	2	2	27.1106	2	0	3
0	442.753	0	62	2	7.14	#NULL!	7.3	81	158	62	80.6667	56	6.04	1.45	4.08091	1.3	1	1	1	2	0	0	1	0	0	1	2	0	1	0	1	3	2	24.8358	2	0	1
0	442.753	0	62.3	2	3.75	#NULL!	5.4	79.5	156.5	53.5	72.6667	48	4.78	2.99	2.48091	0.94	#NULL!	1	2	2	0	0	0	1	1	2	2	0	0	1	1	2	1	21.8436	2	0	3
1	442.753	0	64	2	5.37	#NULL!	5.1	74	149	51	89.3333	52.6667	3.71	1.17	2.06818	1.11	1	1	2	2	0	0	0	0	1	1	2	0	0	0	1	2	3	22.9719	2	0	2
1	442.753	0	64	2	4.43	#NULL!	5.7	83.5	160	68	120.667	74	3.87	3.71	1.46364	0.72	1	1	1	2	0	0	1	1	1	3	1	0	0	1	1	3	4	26.5625	2	0	3
1	442.753	0	63.6	2	4.75	#NULL!	5.7	73.2	158.4	54.6	84.6667	48	5.52	1.99	3.50545	1.11	1	1	2	2	0	0	0	1	1	2	2	0	0	1	1	2	2	21.7612	2	0	3
1	442.753	0	64.9	2	5.02	#NULL!	5.1	72.1	160.2	50.4	107.333	71.3333	3.89	1.95	2.25364	0.75	1	1	2	2	0	0	0	1	1	2	2	0	0	1	1	2	3	19.6384	2	0	1
0	443.688	0	69.3	2	6.74	18.91	#NULL!	79.45	149.2	50.5	106.667	68.6667	5.22	2.52	3.05455	1.02	#NULL!	1	1	1	0	1	1	1	1	4	1	0	1	1	2	1	1	22.6858	2	0	3
0	443.688	0	68.8	2	5.69	#NULL!	#NULL!	71.05	146.9	43.8	150.667	99.3333	5.31	0.86	3.76909	1.15	#NULL!	1	2	1	0	1	1	0	1	3	1	1	1	0	2	1	1	20.2969	2	0	1
0	443.688	0	69.1	2	4.74	#NULL!	#NULL!	73.35	156.7	58.5	138.667	90.6667	4.21	0.91	2.67636	1.12	#NULL!	1	2	1	0	1	0	0	1	2	2	1	0	0	2	1	2	23.8242	2	0	1
1	443.688	0	66.7	2	6.06	#NULL!	#NULL!	76.45	155	48.5	140.667	84.6667	3.6	0.85	2.35364	0.86	#NULL!	1	2	1	0	1	1	0	1	3	1	1	1	0	2	1	1	20.1873	2	0	2
0	443.688	0	68.8	2	4.4	6.9	#NULL!	95.15	158.5	73	117.333	78.6667	4.38	1.83	2.71818	0.83	#NULL!	1	2	2	1	0	0	1	1	3	1	0	0	1	2	1	1	29.0579	2	2	1
0	443.688	0	68.9	2	5.92	#NULL!	#NULL!	83.1	157	59.5	181.333	109.333	4.66	2.83	2.58364	0.79	#NULL!	1	2	1	0	1	1	1	1	4	1	1	1	1	2	1	1	24.1389	2	0	1
0	445.448	0	58.7	1	4.5	5.07	#NULL!	72.05	163	58.2	113.333	73.3333	3.67	0.74	2.21364	1.12	#NULL!	1	2	2	0	0	0	0	0	0	2	0	0	0	2	1	3	21.9052	2	0	4
0	446.192	0	59.8	1	8.61	#NULL!	#NULL!	81.3	164.3	63.2	113.333	66	4.92	3.58	2.34273	0.95	2	2	1	1	0	1	1	1	1	4	1	0	1	1	2	1	2	23.4122	2	0	1
0	446.192	0	55.1	1	6.35	4.73	#NULL!	94.1	175	82.5	108.667	78	4.53	0.73	2.83818	1.36	1	1	2	2	1	0	1	0	0	2	2	0	1	0	2	2	2	26.9388	1	1	4
0	446.192	0	58.3	1	5.08	4.56	#NULL!	95.1	168.5	78.5	188	112	4.58	1.06	2.94818	1.15	1	1	2	1	1	1	0	0	0	2	2	1	0	0	2	3	4	27.6484	1	1	3
0	446.192	0	55.8	1	5.07	4.9	#NULL!	72.5	158	55.9	127.333	78.6667	4.36	0.47	2.60636	1.54	#NULL!	1	2	1	0	1	0	0	0	1	2	0	0	0	2	1	2	22.3922	2	0	3
0	446.192	0	55.2	1	6.53	4.76	#NULL!	86.6	164.5	68.5	134.667	76.6667	5.59	0.92	3.48182	1.69	1	1	2	2	0	1	1	0	0	2	2	1	1	0	2	1	3	25.3139	2	0	3
0	446.192	0	58.4	1	9.84	#NULL!	#NULL!	84.1	167.6	64.6	148	91.3333	5.57	3.49	2.57364	1.41	1	1	1	1	0	1	1	1	0	3	1	1	1	1	2	1	2	22.9977	1	2	4
0	446.192	0	58.7	1	6.09	6.07	#NULL!	85.3	173.2	67.3	128.667	94	4.39	0.92	2.47182	1.5	#NULL!	1	2	1	0	1	1	0	0	2	2	1	1	0	2	1	2	22.4346	1	0	3
1	446.192	0	58.2	1	10.8	#NULL!	#NULL!	81.2	164.5	63.8	123.333	68	3.66	1.5	1.84818	1.13	#NULL!	1	1	2	0	0	1	0	0	1	2	0	1	0	2	1	2	23.577	2	0	1
0	446.192	0	55.5	1	8.44	#NULL!	#NULL!	89.1	159.5	62.5	115.333	83.3333	2.82	1.48	1.24727	0.9	2	1	1	1	0	1	1	1	1	4	1	0	1	0	2	2	3	24.5674	1	0	2
0	446.387	0	65	1	4.78	9.66	6.1	79	149.7	55	135.333	80	5.61	1.23	4.09091	0.96	1	1	2	2	0	1	0	0	1	2	2	1	0	0	1	1	5	24.5425	2	0	1
0	446.387	0	69.1	1	5.17	3.47	6.5	88.5	167.5	68.5	116	57.3333	4.36	1.58	2.76182	0.88	2	1	1	2	0	0	0	1	1	2	2	0	0	0	1	2	5	24.4152	2	0	2
0	448.151	0	60.1	2	5.43	4.91	5.1	76	155	53.9	138.667	85.3333	3.65	0.82	2.05727	1.22	#NULL!	1	2	2	0	1	0	0	1	2	2	1	0	0	1	3	3	22.435	2	0	3
0	448.151	0	63.5	2	5.57	#NULL!	6	74.5	154.4	58.1	140	87.3333	6.13	2.32	3.90545	1.17	#NULL!	1	2	1	0	1	0	1	1	3	1	1	0	1	1	1	1	24.3715	2	0	2
0	448.151	0	61.3	2	5.28	4.92	5.8	82.2	158.5	63.4	122.667	76	4.39	1.84	2.37364	1.18	#NULL!	1	2	1	0	1	0	1	1	3	1	0	0	1	1	1	1	25.2366	2	0	3
1	448.151	0	63.1	2	6.2	7.57	5.3	81	155.6	62.9	122.667	81.3333	5.03	1.03	3.21182	1.35	1	1	2	2	0	0	1	0	0	1	2	0	1	0	1	2	4	25.9795	2	1	2
1	448.151	0	61.7	2	5.85	#NULL!	5.4	72	151.3	52.1	124	73.3333	6.31	2.63	3.98455	1.13	1	1	1	2	0	0	1	1	1	3	1	0	1	1	1	3	4	22.7594	2	0	2
1	448.151	0	64.4	2	4.98	#NULL!	5.5	78	147.7	54.6	118.667	74.6667	5.24	2.66	3.08091	0.95	2	1	2	2	0	0	0	1	1	2	2	0	0	1	1	2	2	25.0283	2	0	1
0	448.151	0	61.2	2	5.86	6.57	6	81	152	55.4	179.333	98.6667	5.3	1.55	3.40545	1.19	1	1	2	1	0	1	1	0	1	3	1	1	1	0	1	1	2	23.9785	2	0	1
0	448.151	0	63.2	2	5.1	6.13	6	83	155	63.4	111.333	81.3333	5.41	1.87	3.51	1.05	#NULL!	1	2	2	0	0	0	1	1	2	2	0	0	1	1	1	4	26.3892	2	0	3
0	448.259	0	73.1	1	8.15	4.42	#NULL!	84.1	163.5	61.7	137.333	86.6667	4.5	0.62	2.75818	1.46	#NULL!	1	1	2	0	1	1	0	0	2	2	1	1	0	2	1	1	23.0807	1	2	1
0	448.259	0	74.8	1	5.64	4.18	#NULL!	71.3	156	53	148	83.3333	5.09	0.89	2.82545	1.86	#NULL!	1	2	1	0	1	1	0	0	2	2	1	1	0	2	1	2	21.7784	2	0	2
1	448.259	0	72	1	5.35	6.425	#NULL!	71.7	171	54.4	94	62	4.04	0.64	2.63909	1.11	#NULL!	1	2	2	0	0	0	0	0	0	2	0	0	0	2	2	2	18.604	1	1	1
1	448.259	0	74.1	1	11.4	20.51	#NULL!	87.2	166.4	67	142.667	86.6667	6.25	2.77	3.83091	1.16	#NULL!	1	1	1	0	1	1	1	0	3	1	1	1	1	2	1	2	24.1974	2	2	1
0	449.081	0	80.8	2	6.5	8	#NULL!	74	140	38	139.333	60.6667	4.35	1.38	3.01273	0.71	#NULL!	1	2	2	0	1	1	0	1	3	1	1	1	0	1	1	1	19.3878	2	0	1
0	449.081	0	76.3	2	5.8	8.2	#NULL!	87	158	61	159.333	79.3333	4.57	1.93	2.92273	0.77	#NULL!	1	2	1	1	1	1	1	1	5	1	1	1	1	1	2	1	24.4352	2	0	2
0	449.368	0	25.5	1	4.85	5.44	5.4	73.2	173.2	59.6	78.6667	52.6667	3.96	0.82	2.27727	1.31	#NULL!	1	2	2	0	0	0	0	0	0	2	0	0	0	1	2	5	19.8678	1	1	1
1	449.368	0	29.3	1	5.41	4.72	5.2	73.5	164.9	61.6	77.3333	54.6667	3.11	1.15	1.72727	0.86	1	1	2	2	0	0	0	0	1	1	2	0	0	0	1	1	5	22.6537	2	0	1
0	449.446	0	61.4	1	4.63	#NULL!	6	70.4	154.4	49	114	70	4.38	0.66	2.94	1.14	1	1	2	2	0	0	0	0	0	0	2	0	0	0	1	1	3	20.5542	2	0	3
0	449.446	0	60.1	1	4.33	3.74	5.7	67.9	167	54.5	120	78.6667	4.36	0.39	3.12273	1.06	#NULL!	1	2	2	0	0	0	0	0	0	2	0	0	0	1	1	3	19.5418	2	1	1
0	449.446	0	64.4	1	11.23	#NULL!	6.7	71	163.7	67	176.667	95.3333	1.9	1.48	0.447273	0.78	#NULL!	1	1	1	0	1	1	0	1	3	1	1	1	0	1	2	2	25.0022	2	2	1
0	449.446	0	60.5	1	6.57	10.6	6.1	79.5	167.4	61.1	186	94.6667	4.85	0.89	3.20545	1.24	#NULL!	1	2	1	0	1	1	0	0	2	2	1	1	0	1	1	3	21.8037	1	2	1
1	449.446	0	61.6	1	5.53	4.08	6.5	79.6	156.6	59	140	72.6667	3.79	0.48	2.28182	1.29	#NULL!	1	1	1	0	1	0	0	0	1	2	1	0	0	1	2	3	24.0585	1	1	4
1	449.446	0	63.1	1	5.23	4.26	6.5	79.4	162.5	58.4	157.333	105.333	5.15	2.26	3.17273	0.95	1	1	1	1	0	1	0	1	1	3	1	1	0	1	1	2	3	22.116	2	0	1
1	449.446	0	62.4	1	5.14	6.46	6.2	91.1	167	66.8	201.333	102	5.33	1.89	2.84091	1.63	#NULL!	1	2	1	1	1	0	1	0	3	1	1	0	1	1	1	3	23.9521	2	1	3
1	449.446	0	60.8	1	7.54	16.7	7.7	89.3	153.1	63	182	78.6667	5.77	2.06	4.22364	0.61	#NULL!	1	1	1	0	1	1	1	1	4	1	1	1	1	1	2	2	26.8776	2	0	3
0	449.446	0	60.3	1	5.75	4.35	6	91.8	172	78.5	138.667	95.3333	5.5	1.32	3.92	0.98	#NULL!	1	2	1	1	1	1	0	1	4	1	1	1	0	1	2	2	26.5346	1	0	1
0	449.446	0	61.3	1	19.42	11.6	13.9	92.3	169	72.5	142	86	5.81	1.23	4.35091	0.9	#NULL!	1	1	1	1	1	1	0	1	4	1	1	1	0	1	2	2	25.3843	2	0	1
0	449.446	0	63.5	1	8.89	12.39	8.2	95.2	163.1	80.1	163.333	99.3333	6.81	1.22	4.86545	1.39	1	1	1	1	1	1	1	0	0	3	1	1	1	0	1	1	2	30.111	2	0	2
0	449.446	0	61.5	1	8.7	#NULL!	8.3	72.4	153.5	44.5	136	74.6667	2.42	1.12	1.12091	0.79	1	1	1	2	0	1	1	0	1	3	1	1	1	0	1	1	3	18.8861	1	1	2
0	449.446	0	60.7	1	5.67	4.17	5.6	77.6	163	56.5	138	70.6667	5.22	0.5	3.61273	1.38	#NULL!	1	2	2	0	1	1	0	0	2	2	1	1	0	1	2	3	21.2654	1	1	1
0	449.446	0	60.1	1	6.65	7.92	9.7	86	151.5	60.6	177.333	94	5.53	3.15	3.47818	0.62	#NULL!	1	1	1	0	1	1	1	1	4	1	1	1	1	1	2	2	26.4026	2	0	1
0	449.854	0	60.4	2	5.12	5.25	#NULL!	72.45	149.2	52.2	129.333	68.6667	4.4	2.36	2.52727	0.8	#NULL!	1	2	2	0	0	0	1	1	2	2	0	0	1	2	1	2	23.4495	2	0	4
1	449.854	0	60.9	2	5.7	7.53	#NULL!	72.6	151.1	51.3	94.6667	70.6667	4	0.76	2.88455	0.77	1	1	2	2	0	0	1	0	1	2	2	0	1	0	2	2	3	22.4692	2	0	2
1	449.854	0	63.9	2	5.52	8.6	#NULL!	77.2	159.6	53.3	164.667	106	4.72	1.92	3.09727	0.75	1	1	2	1	0	1	0	1	1	3	1	1	0	1	2	2	3	20.9248	2	0	2
0	449.854	0	60.2	2	5.81	10.07	#NULL!	92.4	156.9	71.6	152.667	88	4.47	1.49	2.93273	0.86	#NULL!	1	2	1	1	1	1	0	1	4	1	1	1	0	2	1	3	29.0849	2	0	2
0	450.68	0	57.6	1	4.78	7.37	5.6	64	155.7	49.5	118.667	70.6667	4.06	0.83	2.10273	1.58	#NULL!	1	2	2	0	0	0	0	0	0	2	0	0	0	1	1	2	20.4187	2	0	2
0	451.382	0	72.1	1	3.88	#NULL!	5.4	72	186.5	84.5	72.6667	46	3.45	0.86	1.89909	1.16	1	1	2	2	0	0	0	0	0	0	2	0	0	0	1	1	3	24.294	2	0	2
0	451.382	0	72.1	1	4.01	#NULL!	4.9	90	165	66	91.3333	55.3333	3.79	0.44	2.42	1.17	1	1	1	1	1	1	1	0	0	3	1	0	0	0	1	3	3	24.2424	2	1	1
0	451.382	0	72.1	1	4.13	#NULL!	5.6	98.5	170	71	101.333	58	6.01	2.47	3.93727	0.95	#NULL!	1	2	1	1	1	0	1	1	4	1	0	0	1	1	3	5	24.5675	2	0	1
1	451.382	0	70.7	1	5.48	#NULL!	5.7	73	178	67	80	53.3333	4.88	0.91	3.48636	0.98	1	1	2	2	0	0	0	0	1	1	2	0	0	0	1	2	3	21.1463	2	0	1
1	451.382	0	71.1	1	5.57	#NULL!	6.1	76	152	52	117.333	68.6667	4.66	1.66	2.67545	1.23	1	1	2	2	0	0	0	0	0	0	2	0	0	0	1	2	2	22.5069	2	2	1
0	451.738	0	61.5	2	6.34	7.535	6.3	104.4	162.3	76.2	116.667	76.6667	5.41	2.87	2.79545	1.31	#NULL!	1	2	2	1	0	1	1	0	3	1	0	1	1	1	2	2	28.928	2	0	3
0	451.738	0	64.7	2	7.37	2.95	6	95.2	148	67.7	130	80.6667	5.71	1.52	3.82909	1.19	#NULL!	1	1	2	1	1	1	0	1	4	1	1	1	0	1	2	3	30.9076	2	1	2
0	451.738	0	64.7	2	4.04	5.91	4.5	90	148.5	47.6	110.667	71.3333	4.86	1.34	2.76091	1.49	#NULL!	1	1	2	1	0	1	0	0	2	2	0	0	0	1	2	1	21.5851	2	0	2
0	451.738	0	62.7	2	3.49	3.76	5	86.4	152.3	63.2	126.667	69.3333	5.82	2.42	3.41	1.31	#NULL!	1	2	1	1	1	0	1	0	3	1	0	0	1	1	1	2	27.2469	2	0	3
0	451.738	0	64	2	7.05	#NULL!	6	93	146.7	51.5	118	78	4.96	1.4	2.90364	1.42	#NULL!	1	1	2	1	0	1	0	0	2	2	0	1	0	1	1	2	23.9302	2	0	2
0	451.738	0	62.2	2	5.48	5.97	5	109.3	156.2	82.6	152	82	5.42	1.88	3.27545	1.29	#NULL!	1	2	1	1	1	0	1	0	3	1	1	0	1	1	1	2	33.8546	2	0	2
0	451.738	0	64.2	2	4.61	7.31	4.9	93	163	61.3	146	72	5.6	1.26	3.45727	1.57	1	1	2	1	1	1	0	0	0	2	2	1	0	0	1	2	2	23.072	2	0	2
0	451.738	0	61.3	2	4.87	5.36	4.5	98	161.2	64	97.3333	60.6667	5.15	1.01	2.97091	1.72	1	1	2	2	1	0	0	0	0	1	2	0	0	0	1	2	2	24.6292	2	0	2
0	451.738	0	61.8	2	4.3	5.97	5.2	87	147.6	51.8	127.333	77.3333	4.73	0.98	2.39455	1.89	1	1	2	1	1	1	0	0	0	2	2	0	0	0	1	2	3	23.777	2	0	3
0	451.738	0	63.2	2	4.555	4.065	4.9	81.3	144	49	133.333	90	4.51	0.96	2.97364	1.1	1	1	2	1	0	1	0	0	1	2	2	1	0	0	1	2	3	23.6304	2	0	3
1	451.738	0	61	2	5.41	9.02	5.8	99.9	161	79.8	103.333	70	4.52	2.65	2.07545	1.24	#NULL!	1	2	2	1	0	0	1	1	3	1	0	0	1	1	2	4	30.7858	2	0	1
1	451.738	0	61.5	2	4.85	3.03	4.7	76.7	165.5	59.7	118	78.6667	4.19	0.81	2.61182	1.21	1	1	2	2	0	0	0	0	1	1	2	0	0	0	1	2	5	21.7961	2	0	3
1	451.738	0	60.6	2	5.66	#NULL!	5.2	82.2	158	61	136.667	90	4.79	1.61	2.48818	1.57	#NULL!	1	1	1	0	1	1	0	0	2	2	1	1	0	1	1	2	24.4352	2	0	1
1	451.738	0	61	2	6.63	7.59	5.8	71.4	154	50.8	156.667	73.3333	4.31	2.06	2.31364	1.06	1	1	2	1	0	1	1	1	1	4	1	1	1	1	1	2	3	21.4201	2	1	3
0	451.867	0	70	1	5.24	7.58	5.9	100	164.8	84.1	108.667	58.6667	4.26	1.29	2.75364	0.92	1	1	2	1	1	1	0	0	1	3	1	0	0	0	1	1	3	30.9657	1	0	2
1	451.867	0	72.3	1	5.49	5.27	5.6	87.6	170	69.1	106.667	52	3.49	0.92	2.15182	0.92	#NULL!	1	2	1	0	1	0	0	1	2	2	0	0	0	1	2	3	23.91	2	1	1
0	451.867	0	72.9	1	4.83	5.3	5.4	106.8	172.8	90.3	120	73.3333	4.54	1.55	3.15545	0.68	2	1	2	1	1	1	0	1	1	4	1	0	0	0	1	2	2	30.2413	2	0	2
0	452.129	0	64.2	2	4.59	4.74	#NULL!	72	161	50	140.667	110.667	3.24	0.64	1.90909	1.04	#NULL!	1	2	1	0	1	0	0	1	2	2	1	0	0	2	1	1	19.2894	2	0	3
0	452.129	0	61.2	2	4.59	4.45	#NULL!	75.2	159	53	120	78.6667	4.21	1.83	2.51818	0.86	#NULL!	1	2	2	0	0	0	1	1	2	2	0	0	1	2	1	1	20.9644	2	0	4
0	452.129	0	63.8	2	5.55	#NULL!	#NULL!	103.5	165.1	75.2	101.333	80.6667	2.88	0.58	1.88636	0.73	9	1	2	1	1	1	0	0	1	3	1	0	0	0	2	1	1	27.5882	2	0	4
0	452.293	0	52.1	1	6.12	7.06	6	100.5	166.4	73.7	138	88.6667	4.77	2.07	2.90909	0.92	2	1	2	2	1	1	1	1	1	5	1	1	1	1	1	3	3	26.6171	1	1	3
0	452.293	0	52.3	1	7.03	13.24	7	95.6	167.1	77.5	128.667	89.3333	5.26	1.64	3.41455	1.1	#NULL!	1	1	1	1	1	1	0	0	3	1	1	1	0	1	2	3	27.7555	1	1	3
0	452.293	0	50.1	1	6.25	4	5.8	75.6	160.2	63.4	128.667	77.3333	4.62	1.26	3.00727	1.04	1	1	2	2	0	0	1	0	0	1	2	0	1	0	1	1	3	24.7038	1	1	1
0	452.293	0	50.9	1	5.36	7.2	5.5	90.2	166.3	62.3	120.667	80	4.55	1.29	2.76364	1.2	#NULL!	1	2	2	1	0	0	0	0	1	2	0	0	0	1	3	3	22.527	1	1	2
1	452.293	0	54	1	6.48	9.68	6	107	173.1	84.6	138	88	6.31	6.33	#NULL!	0.85	#NULL!	1	2	2	1	1	1	1	1	5	1	1	1	1	1	2	2	28.2342	1	2	1
1	452.293	0	50	1	5.2	5.77	5.9	81	165.1	63	136	78	3.88	0.8	1.97636	1.54	1	1	2	1	0	1	0	0	0	1	2	1	0	0	1	2	4	23.1125	1	2	2
1	452.293	0	50	1	4.91	5.76	6.1	84	165.3	60.5	108	62.6667	4.74	1.42	3.08455	1.01	#NULL!	1	2	2	0	0	0	0	1	1	2	0	0	0	1	2	3	22.1416	1	0	1
1	452.293	0	52.8	1	4.62	#NULL!	5.2	86	160	65.2	110.667	81.3333	4.22	1.65	2.65	0.82	#NULL!	1	2	2	0	0	0	0	1	1	2	0	0	0	1	3	2	25.4688	2	1	3
1	452.293	0	51.1	1	5.87	#NULL!	6.1	95.4	169.8	71.6	122.667	83.3333	4.79	2.05	2.97818	0.88	1	1	2	1	1	1	1	1	1	5	1	0	1	1	1	2	4	24.8335	1	1	1
1	452.293	0	52	1	5.68	5.32	5.3	85.6	156	53.3	132.667	87.3333	3.83	3.71	1.13364	1.01	1	1	2	2	0	1	1	1	1	4	1	1	1	1	1	2	2	21.9017	1	2	2
0	452.293	0	52.1	1	5.28	2.79	5.7	104	168	77	108.667	85.3333	4.29	1.17	2.45818	1.3	#NULL!	1	2	2	1	1	0	0	0	2	2	1	0	0	1	2	2	27.2817	1	2	1
1	452.311	0	50.7	2	4.48	#NULL!	#NULL!	98.2	163.7	73	185.333	102.667	4.55	0.84	2.96818	1.2	1	1	2	1	1	1	0	0	1	3	1	1	0	0	1	1	1	27.2412	2	0	1
1	452.311	0	53.3	2	4.55	#NULL!	#NULL!	80.3	156.8	58	119.333	77.3333	5.41	2.16	2.61818	1.81	1	1	2	2	0	0	0	1	0	1	2	0	0	1	1	1	5	23.5904	2	2	2
1	452.311	0	54.9	2	5.45	#NULL!	#NULL!	90.3	150	60.8	137.333	87.3333	4.83	0.92	3.19182	1.22	#NULL!	1	2	2	1	1	0	0	1	3	1	1	0	0	1	1	1	27.0222	2	0	3
1	452.311	0	50.7	2	4.93	#NULL!	#NULL!	87	156	58.3	145.333	84	4.55	1.9	1.65636	2.03	#NULL!	1	2	1	1	1	0	1	0	3	1	1	0	1	1	1	2	23.9563	2	0	2
1	452.311	0	52.8	2	5.15	#NULL!	#NULL!	80.2	146.5	57.9	121.333	77.3333	3.25	0.73	1.65818	1.26	#NULL!	1	2	2	0	0	0	0	1	1	2	0	0	0	1	1	1	26.9776	2	1	1
1	452.311	0	53.4	2	4.99	#NULL!	#NULL!	89.6	148.7	60.3	96.6667	66.6667	3.6	0.77	2.35	0.9	#NULL!	1	2	2	1	0	0	0	1	2	2	0	0	0	1	1	2	27.2706	2	0	3
1	452.311	0	54.7	2	4.25	#NULL!	#NULL!	78.6	148.7	52.9	132.667	83.3333	6.02	1.45	3.82091	1.54	1	1	2	2	0	1	0	0	0	1	2	1	0	0	1	1	1	23.924	2	0	3
0	452.311	0	54.3	2	7.58	#NULL!	#NULL!	85.8	156.8	66.5	120	80	4.02	2.03	1.69727	1.4	#NULL!	1	1	2	1	0	1	1	0	3	1	0	1	1	1	1	2	27.0476	2	0	3
0	452.769	0	70	2	4.63	4.76	#NULL!	74.5	153.8	53.2	138.667	97.3333	4.29	0.97	2.91909	0.93	#NULL!	1	2	1	0	1	0	0	1	2	2	1	0	0	2	2	1	22.4905	2	1	4
0	452.769	0	71.5	2	4.91	#NULL!	#NULL!	81.85	145.6	50.6	119.333	80.6667	4.56	0.6	2.89727	1.39	#NULL!	1	2	2	0	0	0	0	0	0	2	0	0	0	2	1	1	23.8686	2	0	1
1	452.769	0	74	2	5.31	#NULL!	#NULL!	84.75	140	51	158.667	86	4.58	2.25	2.82727	0.73	#NULL!	1	2	1	1	1	0	1	1	4	1	1	0	1	2	1	1	26.0204	2	0	1
1	452.769	0	70.8	2	5.04	#NULL!	#NULL!	74.15	148.7	48.5	100.667	70	3.15	0.8	1.85636	0.93	#NULL!	1	2	2	0	0	0	0	1	1	2	0	0	0	2	1	1	21.9341	2	0	2
1	452.769	0	72.2	2	4.87	#NULL!	#NULL!	88.2	155.6	48.5	120.667	78.6667	4.4	0.99	2.46	1.49	#NULL!	1	2	2	1	0	0	0	0	1	2	0	0	0	2	1	1	20.0319	2	0	2
0	452.957	0	73.9	2	6.8	7.3	5.5	85.4	154.2	51.8	130.667	61.3333	5.19	1.52	3.43909	1.06	#NULL!	1	2	2	1	1	1	0	1	4	1	1	1	0	1	2	2	21.7852	2	0	1
0	452.957	0	70.2	2	5.8	8.9	6	97	160.7	69.4	141.333	59.3333	3.05	0.94	1.91273	0.71	1	1	2	1	1	1	1	0	1	4	1	1	1	0	1	2	1	26.8737	2	0	2
1	452.957	0	70.8	2	4.27	3.69	5	65.4	154.9	40.6	127.333	73.3333	5.1	0.8	2.96636	1.77	1	1	2	2	0	0	0	0	0	0	2	0	0	0	1	2	2	16.9209	2	1	3
1	452.957	0	70.1	2	4.18	10.38	6.2	86.6	157.9	60.1	127.333	80.6667	7.38	3.5	4.58909	1.2	1	1	2	2	1	0	0	1	1	3	1	0	0	1	1	2	1	24.1052	2	0	3
1	452.957	0	70.6	2	5.15	#NULL!	6	81.2	159.3	60.1	112.667	70	4.12	1.04	2.32727	1.32	1	1	1	2	0	0	1	0	0	1	2	0	0	0	1	2	2	23.6833	2	0	1
0	452.957	0	74	2	4.08	3.73	5.8	101.8	151.4	67.8	157.333	82	4.98	1.49	3.13273	1.17	1	1	2	1	1	1	0	0	1	3	1	1	0	0	1	2	1	29.5786	2	0	2
0	452.957	0	71.6	2	4.675	6.39	5.7	85.8	151.8	56	150.667	82	3.97	1.06	2.35818	1.13	1	1	2	1	1	1	0	0	1	3	1	1	0	0	1	2	1	24.3021	2	0	3
0	453.779	0	54.5	2	4.54	5.13	#NULL!	85.05	158.5	74.6	143.333	91.3333	6.39	2.19	4.28455	1.11	2	1	2	1	1	1	0	1	1	4	1	1	0	1	2	2	3	29.6948	2	0	3
0	453.779	0	54.8	2	4.34	4.69	#NULL!	84.5	158.7	67.5	128.667	79.3333	6.01	2.35	3.76182	1.18	#NULL!	1	2	2	1	0	0	1	1	3	1	0	0	1	2	2	3	26.8009	2	0	3
1	453.779	0	52.5	2	4.55	6.42	#NULL!	83.1	156.8	65.1	150	92	4.93	0.85	3.23364	1.31	1	1	2	1	0	1	0	0	0	1	2	1	0	0	2	1	3	26.4782	2	0	1
1	453.779	0	52.6	2	4.33	5.18	#NULL!	91.7	153.2	66	117.333	78.6667	4.4	0.91	2.63636	1.35	#NULL!	1	2	2	1	0	0	0	0	1	2	0	0	0	2	2	1	28.1207	2	0	1
1	453.779	0	50.6	2	5.63	9.41	#NULL!	86.4	157.5	65.9	134.667	81.3333	5.24	1.26	3.36727	1.3	1	1	2	2	1	1	1	0	0	3	1	1	1	0	2	3	4	26.5659	2	0	1
0	453.783	0	49.4	2	5.67	6.16	#NULL!	78.4	167	58.2	103.333	73.3333	5.84	1.95	3.79364	1.16	#NULL!	1	2	2	0	0	1	1	1	3	1	0	1	1	2	1	4	20.8684	2	0	3
0	453.783	0	47.8	2	5.18	4.83	#NULL!	76.25	155.3	56.1	121.333	77.3333	4.18	0.7	2.54182	1.32	#NULL!	1	2	2	0	0	0	0	0	0	2	0	0	0	2	2	3	23.2605	2	0	2
0	453.783	0	49.8	2	5.98	#NULL!	#NULL!	81.2	162.2	67.1	141.333	92	4.63	1.12	2.72091	1.4	#NULL!	1	2	1	0	1	1	0	0	2	2	1	1	0	2	1	3	25.5047	2	0	4
1	453.783	0	45.9	2	4.9	5.92	#NULL!	76.4	154	59.7	120	76	4.87	0.53	2.74909	1.88	1	1	2	2	0	0	0	0	0	0	2	0	0	0	2	1	3	25.1729	2	1	3
1	453.783	0	47.2	2	4.83	5.49	#NULL!	85.1	157.4	60	118	70.6667	4.51	1.31	2.88455	1.03	#NULL!	1	2	2	1	0	0	0	1	2	2	0	0	0	2	2	2	24.2182	2	1	4
1	453.783	0	45.9	2	6.99	7.39	#NULL!	90	153.2	65.9	108.667	74.6667	3.96	3.32	1.63091	0.82	#NULL!	1	2	2	1	0	1	1	1	4	1	0	1	1	2	2	2	28.0781	2	0	2
1	453.783	0	48.8	2	5.35	5.88	#NULL!	94	151	72.2	168	97.3333	4.09	2.17	2.09364	1.01	2	1	2	1	1	1	0	1	1	4	1	1	0	1	2	1	2	31.6653	2	0	4
0	453.783	0	45.6	2	6.11	5.42	#NULL!	84.3	158	75	180	85.3333	5.42	4.99	#NULL!	1.06	2	1	2	1	0	1	1	1	1	4	1	1	1	1	2	1	2	30.0433	2	0	4
0	453.783	0	47.9	2	5.29	4.07	#NULL!	82.9	157.5	60.9	112.667	72	5.02	1.08	2.91909	1.61	1	1	2	2	0	0	0	0	0	0	2	0	0	0	2	1	3	24.5503	1	0	2
0	453.783	0	48.9	2	5.17	6.09	#NULL!	85.9	156.2	73.4	115.333	75.3333	4.92	1.14	3.10182	1.3	1	1	2	2	1	0	0	0	0	1	2	0	0	0	2	2	3	30.0839	2	0	4
0	453.783	0	46.1	2	5.89	6.64	#NULL!	103.1	158.5	87.7	146.667	101.333	4.11	2.36	2.29727	0.74	1	1	2	1	1	1	1	1	1	5	1	1	1	1	2	2	5	34.9093	2	0	4
0	453.783	0	49.5	2	8.64	#NULL!	#NULL!	69.3	149	53.6	170	100.667	4.7	3.77	2.14636	0.84	1	1	1	1	0	1	1	1	1	4	1	1	1	1	2	1	3	24.1431	2	0	1
0	453.783	0	47.5	2	4.64	6.32	#NULL!	88.3	155.4	67.9	109.333	82	3.87	1.26	2.32727	0.97	#NULL!	1	2	2	1	0	0	0	1	2	2	0	0	0	2	1	3	28.1169	2	1	4
0	454.389	0	61.8	2	4.14	5.25	#NULL!	83.55	141.5	61.4	132	72	4.77	2.27	3.22818	0.51	#NULL!	1	2	1	0	1	0	1	1	3	1	1	0	1	2	1	3	30.6659	2	0	3
0	454.389	0	60.6	2	4.86	4.96	#NULL!	77.45	155.3	57.6	130	78	4.15	1.03	2.81182	0.87	#NULL!	1	2	2	0	1	0	0	1	2	2	1	0	0	2	1	3	23.8825	2	0	4
0	454.389	0	61.7	2	5.21	4.26	#NULL!	65.25	149	41.3	120.667	60	4.34	0.83	2.74273	1.22	#NULL!	1	2	2	0	0	0	0	1	1	2	0	0	0	2	1	3	18.6028	2	0	2
0	454.389	0	61.6	2	4.91	6.89	#NULL!	69.75	156.5	37.8	106	64.6667	3.54	0.73	2.17818	1.03	#NULL!	1	2	2	0	0	0	0	1	1	2	0	0	0	2	1	3	15.4335	2	0	2
0	454.389	0	63.7	2	4.91	6.4	#NULL!	67.2	140	42	138	84	4.41	1.5	2.74818	0.98	#NULL!	1	2	2	0	1	0	0	1	2	2	1	0	0	2	1	3	21.4286	2	0	4
1	455.599	0	60.2	2	3.12	7.21	#NULL!	92	158.9	66.2	97.3333	68.6667	4.03	0.92	2.39182	1.22	#NULL!	1	2	2	1	0	0	0	1	2	2	0	0	0	2	1	1	26.2186	2	0	4
0	455.808	0	57.6	1	6.12	4.42	#NULL!	84.2	169	68.5	138	74.6667	5.46	1.74	3.31909	1.35	1	2	1	1	0	1	1	1	0	3	1	1	1	1	2	1	2	23.9838	2	0	2
0	455.808	0	57.2	1	5.95	7.96	#NULL!	94.1	165.5	76.7	136.667	83.3333	4.22	0.79	2.59091	1.27	2	1	2	2	1	1	1	1	0	4	1	1	1	0	2	1	3	28.0027	2	0	2
0	455.808	0	56.9	1	5.52	#NULL!	#NULL!	67.5	164.5	52.7	90	61.3333	3.8	0.67	0.955455	2.54	#NULL!	1	2	2	0	0	0	0	0	0	2	0	0	0	2	1	3	19.4751	2	1	4
0	455.808	0	57.8	1	5.88	#NULL!	#NULL!	88.2	180.9	78.9	112	76	3.44	0.73	2.01818	1.09	#NULL!	1	2	2	0	0	1	0	0	1	2	0	1	0	2	1	2	24.1101	1	1	3
1	455.808	0	58.3	1	9.57	#NULL!	#NULL!	96.75	167	84.5	118.667	75.3333	4.73	2.22	2.26091	1.46	#NULL!	1	1	2	1	0	1	1	0	3	1	0	1	1	2	1	2	30.2987	2	1	4
1	455.808	0	56.1	1	6.35	3.74	#NULL!	76.2	165.2	59.4	136	82.6667	4.15	1.61	1.53818	1.88	#NULL!	1	2	2	0	1	1	0	0	2	2	1	1	0	2	1	2	21.7654	1	2	4
1	455.808	0	57.8	1	7.07	12.665	#NULL!	101.9	172.4	89.4	132	86.6667	5.26	1.46	3.23636	1.36	2	1	1	2	1	1	1	1	0	4	1	1	1	0	2	1	3	30.079	2	1	2
1	455.808	0	57.4	1	7.85	#NULL!	#NULL!	89.9	167.2	67.9	167.333	92.6667	3.96	1.46	2.14636	1.15	1	1	1	1	1	1	1	0	0	3	1	1	1	0	2	2	3	24.2883	1	0	2
0	455.935	0	53.4	2	5.72	5.38	6.5	79.8	149.8	56.8	140	70.6667	4.61	0.92	3.18182	1.01	#NULL!	1	1	1	0	1	1	0	1	3	1	1	1	0	1	1	3	25.3119	2	0	1
0	455.935	0	52.7	2	5.15	4.8	6.3	70.3	151	47.7	103.333	59.3333	4.86	0.69	3.29636	1.25	#NULL!	1	2	2	0	0	0	0	1	1	2	0	0	0	1	1	4	20.9201	2	0	4
1	455.935	0	52.1	2	4.54	5.37	6.5	80.3	149	52.7	128.667	86	7.1	1.15	5.41727	1.16	#NULL!	1	1	2	0	1	0	0	1	2	2	1	0	0	1	1	3	23.7377	2	0	1
0	456.12	0	65.4	2	5.92	14.27	6.8	94	152.9	70.4	172.667	91.3333	3.73	0.86	2.43909	0.9	1	1	1	1	1	1	1	0	1	4	1	1	1	0	1	2	2	30.1133	2	0	1
1	456.12	0	66.7	2	4.55	#NULL!	5.3	81	155	50	82	52	4.9	1.57	2.88636	1.3	2	1	2	2	0	0	0	1	0	1	2	0	0	0	1	3	3	20.8117	2	0	3
1	456.12	0	67.2	2	8.05	#NULL!	7.6	74	146	43	73.3333	47.3333	5.68	1.23	3.73091	1.39	9	1	1	2	0	0	1	0	0	1	2	0	1	0	1	2	2	20.1726	2	0	2
1	456.12	0	68.6	2	4.2	#NULL!	5.6	90	151	60	93.3333	52.6667	5.59	2.69	3.42727	0.94	1	1	2	1	1	1	0	1	1	4	1	0	0	1	1	2	2	26.3146	2	0	2
1	456.12	0	66.2	2	4.63	#NULL!	5.4	93	160	64	86	57.3333	4.56	3.2	2.35545	0.75	1	1	2	2	1	0	0	1	1	3	1	0	0	1	1	2	2	25	2	0	1
1	456.12	0	67.7	2	4.36	#NULL!	6	75.3	156.5	51.6	122.667	78.6667	4.28	2.53	2.28	0.85	1	1	2	2	0	0	0	1	1	2	2	0	0	1	1	2	2	21.0679	2	0	1
1	456.12	0	68.6	2	4.44	#NULL!	5.4	85.8	155	57	148.667	76.6667	5.68	2.26	3.66273	0.99	2	1	2	1	1	1	0	1	1	4	1	1	0	1	1	2	2	23.7253	2	0	3
0	456.155	0	66.1	2	5.18	5.21	#NULL!	69.55	151.8	48.7	125.333	69.3333	2.95	0.99	1.82	0.68	#NULL!	1	2	2	0	0	0	0	1	1	2	0	0	0	2	1	3	21.1342	2	0	2
0	456.155	0	68.4	2	4.76	3.26	#NULL!	63.65	160.3	46.3	116.667	81.3333	3.56	1.3	1.94909	1.02	#NULL!	1	2	2	0	0	0	0	1	1	2	0	0	0	2	1	4	18.0183	2	0	1
1	456.155	0	66.3	2	4.96	#NULL!	#NULL!	72.05	150.5	45.8	158.667	80.6667	2.81	0.72	1.82273	0.66	#NULL!	1	2	1	0	1	0	0	1	2	2	1	0	0	2	1	2	20.2205	2	0	3
0	456.155	0	67.8	2	5.37	5.64	#NULL!	84.75	149.5	61.2	162.667	100.667	4.62	1.22	3.06545	1	#NULL!	1	2	1	1	1	0	0	1	3	1	1	0	0	2	2	2	27.3822	2	0	2
0	456.243	0	75.8	1	4.7	#NULL!	#NULL!	91	160.5	62	147.333	82	5.27	2.34	2.61636	1.59	1	1	2	1	1	1	0	1	0	3	1	1	0	1	1	2	3	24.0681	2	0	1
0	456.243	0	78.6	1	4.13	#NULL!	#NULL!	101	166	75	122	75.3333	4.96	1.02	3.27636	1.22	1	1	2	2	1	0	0	0	0	1	2	0	0	0	1	2	3	27.2173	1	1	3
0	456.243	0	75.5	1	5.79	#NULL!	#NULL!	94	156	66	150.667	90.6667	4.85	1.19	3.24909	1.06	#NULL!	1	1	1	1	1	1	0	0	3	1	1	1	0	1	2	1	27.1203	2	0	3
0	456.243	0	79.8	1	11.88	#NULL!	#NULL!	100	162.7	63.5	161.333	112	4.7	1.76	2.73	1.17	#NULL!	1	1	1	1	1	1	1	0	4	1	1	1	1	1	2	1	23.9883	1	0	3
0	456.243	0	75.2	1	4.89	#NULL!	#NULL!	85	169	67	148.667	98.6667	5.08	1.45	3.42091	1	#NULL!	1	2	1	0	1	0	0	1	2	2	1	0	0	1	2	2	23.4586	2	0	1
1	456.243	0	79.4	1	4.73	#NULL!	#NULL!	95	162	55.5	100	60	5.14	2.02	3.22182	1	#NULL!	1	2	2	1	0	0	1	1	3	1	0	0	1	1	2	2	21.1477	1	0	3
0	456.838	0	47.4	2	5.55	5.18	#NULL!	81.95	150.2	58.8	130.667	84	5.17	1.05	3.61273	1.08	#NULL!	1	2	2	0	1	0	0	1	2	2	1	0	0	2	1	1	26.0638	2	0	1
0	456.838	0	45.1	2	4.65	2.18	#NULL!	66	166.2	58.7	90.6667	60.6667	2.75	0.74	1.37364	1.04	#NULL!	1	2	2	0	0	0	0	1	1	2	0	0	0	2	1	1	21.2508	2	0	4
0	456.838	0	46.9	2	4.81	4.25	#NULL!	77.3	158.2	60.5	120	81.3333	3.72	0.88	2.22	1.1	#NULL!	1	2	2	0	0	0	0	1	1	2	0	0	0	2	1	1	24.1737	2	0	4
0	456.838	0	46.2	2	3.92	3.7	#NULL!	72.6	153.2	50.1	123.333	77.3333	3.05	0.73	1.70818	1.01	#NULL!	1	2	2	0	0	0	0	1	1	2	0	0	0	2	1	1	21.3462	2	0	4
1	456.838	0	45	2	4.03	4.07	#NULL!	78.45	155.3	56.9	120	80.6667	3.34	0.85	2.08364	0.87	#NULL!	1	2	2	0	0	0	0	1	1	2	0	0	0	2	1	2	23.5922	2	0	4
0	456.867	0	61.9	1	4.42	#NULL!	#NULL!	84	174	70	108.667	72	5.33	2.19	3.34455	0.99	#NULL!	1	2	2	0	0	0	1	1	2	2	0	0	1	1	1	4	23.1206	1	0	1
0	456.867	0	62	1	4.5	3.96	#NULL!	94	174.7	75	128.667	92	5.39	2.03	2.80727	1.66	2	1	2	1	1	1	0	1	0	3	1	1	0	1	1	2	5	24.574	1	1	3
0	456.867	0	64.4	1	3.76	#NULL!	#NULL!	99	167.5	84.5	156.667	102.667	2.89	1.21	1.43	0.91	1	1	2	1	1	1	0	0	1	3	1	1	0	0	1	2	3	30.1181	1	1	3
0	456.867	0	60.8	1	3.93	#NULL!	#NULL!	85	163	63	103.333	68.6667	5.73	2.56	3.55636	1.01	#NULL!	1	2	2	0	0	0	1	1	2	2	0	0	1	1	2	3	23.7118	2	1	2
0	456.867	0	63.3	1	4.65	#NULL!	#NULL!	98	165.5	73	120	80	3.71	1.72	2.04818	0.88	1	1	2	1	1	1	0	1	1	4	1	0	0	1	1	2	4	26.6518	1	1	2
0	456.867	0	63.5	1	3.87	#NULL!	#NULL!	90	174	78	120	85.3333	3.81	0.8	2.22636	1.22	1	1	2	2	1	1	0	0	0	2	2	1	0	0	1	2	5	25.763	1	0	1
0	456.867	0	62.9	1	7.34	#NULL!	#NULL!	86	160.5	61.5	190	100	6.81	2.28	4.66364	1.11	#NULL!	1	1	1	0	1	1	1	0	3	1	1	1	1	1	2	4	23.874	2	0	3
1	456.867	0	63.2	1	5.28	#NULL!	#NULL!	110	170.5	90	120.667	70.6667	4.54	2.62	2.52909	0.82	2	2	2	2	1	0	0	1	1	3	1	0	0	1	1	2	5	30.9595	1	0	3
1	456.867	0	60.5	1	4.57	#NULL!	#NULL!	94	172	63.5	130	80	3.98	0.86	2.34909	1.24	#NULL!	1	2	2	1	1	0	0	0	2	2	1	0	0	1	1	1	21.4643	1	0	3
0	457.81	0	72	1	9.9	#NULL!	#NULL!	84	168	64	149.333	89.3333	4.77	1.15	3.58727	0.66	#NULL!	1	1	1	0	1	1	0	1	3	1	1	1	0	1	2	2	22.6757	1	0	1
0	458.115	0	78	1	4.9	#NULL!	#NULL!	93	165	67	141.333	71.3333	3.78	0.76	2.53455	0.9	#NULL!	1	1	1	1	1	1	0	1	4	1	1	0	0	1	1	2	24.6097	2	0	2
0	458.488	0	67.9	1	12.36	#NULL!	8.9	93	159	66	72.6667	46.6667	5.47	1.67	3.57091	1.14	#NULL!	1	1	2	1	0	1	0	0	2	2	0	1	0	1	2	2	26.1066	1	0	3
0	458.488	0	65.3	1	7.63	#NULL!	7	97.8	163	71	100	60	2.62	0.95	1.51818	0.67	2	1	1	2	1	0	1	1	1	4	1	0	1	0	1	2	4	26.7229	1	0	1
0	458.488	0	65.5	1	4.57	#NULL!	5.2	75.2	168	55	79.3333	47.3333	4.23	1.09	2.38455	1.35	#NULL!	1	2	2	0	0	0	0	0	0	2	0	0	0	1	2	2	19.487	2	2	1
0	458.488	0	67.5	1	4.89	#NULL!	5.4	89.3	159	64	88	47.3333	3.24	1.24	1.93636	0.74	2	2	2	1	0	1	0	1	1	3	1	0	0	0	1	2	2	25.3155	1	0	1
0	458.488	0	67.5	1	3.84	#NULL!	4.9	74.5	169.5	60	83.3333	52	4.5	0.67	3.09545	1.1	2	1	1	2	0	0	1	1	0	2	2	0	0	0	1	2	3	20.8839	2	0	1
0	458.488	0	69.1	1	5.31	7.21	5.3	77.1	166	55	73.3333	53.3333	3.82	0.97	2.28909	1.09	1	1	2	1	0	1	0	0	0	1	2	0	0	0	1	2	2	19.9594	2	0	1
0	458.488	0	66.5	1	4.87	#NULL!	5.1	97.3	166	71.5	81.3333	53.3333	4.97	0.99	3.17	1.35	1	1	2	2	1	0	0	0	0	1	2	0	0	0	1	3	4	25.9472	2	0	2
0	458.918	0	73.9	2	5.06	#NULL!	6.1	83	153	59	159.333	81.3333	5.9	1.97	4.06455	0.94	#NULL!	1	1	1	0	1	1	1	1	4	1	1	0	1	1	2	1	25.204	2	0	1
0	458.918	0	70.7	2	4.12	#NULL!	5	79.5	158	58	112.667	77.3333	4.43	1.3	2.76909	1.07	1	1	2	2	0	0	0	0	1	1	2	0	0	0	1	2	3	23.2335	2	0	2
1	458.918	0	74.4	2	5.13	6.6	5.2	82	160	50	117.333	64	4.72	0.86	3.19909	1.13	1	1	2	1	0	1	0	0	1	2	2	0	0	0	1	2	4	19.5312	2	0	3
0	459.045	0	67.4	2	5.93	#NULL!	#NULL!	93.5	151.3	67.8	198	110.667	5.18	0.92	3.36182	1.4	#NULL!	1	2	1	1	1	1	0	0	3	1	1	1	0	2	2	1	29.6177	2	0	3
0	459.045	0	65.9	2	5	#NULL!	#NULL!	65.05	160.1	46	150	91.3333	5.41	1.07	3.33364	1.59	#NULL!	1	2	1	0	1	0	0	0	1	2	1	0	0	2	1	2	17.9463	2	0	4
0	459.045	0	67.2	2	6.63	#NULL!	#NULL!	78.05	150.4	63	154.667	104	5	1.23	3.10091	1.34	#NULL!	2	2	1	0	1	1	0	0	2	2	1	1	0	2	1	3	27.8513	2	0	3
1	459.045	0	69.7	2	5.37	#NULL!	#NULL!	58.4	145.6	40.6	156	90.6667	3.76	0.59	2.06182	1.43	#NULL!	1	2	1	0	1	0	0	0	1	2	1	0	0	2	1	1	19.1515	2	0	4
0	460.123	0	75.1	1	4.93	2.98	#NULL!	75	162.2	56.8	135.333	82.6667	5.42	1.36	3.39182	1.41	1	1	2	2	0	1	0	0	0	1	2	1	0	0	2	2	1	21.5897	1	0	1
0	460.123	0	76.4	1	4.19	7.98	#NULL!	85.05	151.5	53.9	150.667	80	4.45	1.01	2.75091	1.24	1	1	2	1	0	1	0	0	0	1	2	1	0	0	2	2	5	23.4835	1	1	1
1	460.123	0	76.9	1	5.59	5.76	#NULL!	87.15	168.2	71.3	158	82.6667	4.94	0.98	2.90455	1.59	1	1	2	1	0	1	0	0	0	1	2	1	0	0	2	1	2	25.2021	1	0	1
1	460.123	0	78.7	1	4.34	3.57	#NULL!	83.15	162.5	61	152	99.3333	4.41	0.81	2.38182	1.66	1	1	2	1	0	1	0	0	0	1	2	1	0	0	2	2	3	23.1006	1	0	2
1	461.035	0	56.9	1	4.52	#NULL!	#NULL!	115	167.5	85.4	116	80.6667	4.87	1.28	3.19818	1.09	#NULL!	2	1	2	1	0	1	0	0	2	2	0	0	0	1	2	1	30.4389	2	0	2
0	461.035	0	55	1	5.86	#NULL!	#NULL!	104	170	82.5	167.333	118.667	5.81	2.58	3.40727	1.23	2	1	2	1	1	1	1	1	0	4	1	1	1	1	1	1	2	28.5467	2	1	2
1	461.061	0	70.7	2	5.3	4.94	#NULL!	81.2	146	51.6	119.333	73.3333	5.89	2.04	3.40273	1.56	1	1	2	2	0	0	0	1	0	1	2	0	0	1	2	1	2	24.2072	2	0	4
1	461.061	0	74	2	5.67	6.34	#NULL!	65.5	155	41.4	117.333	84.6667	5.73	1.7	3.80727	1.15	2	1	2	2	0	1	1	1	1	4	1	1	1	1	2	1	2	17.232	2	0	1
0	461.061	0	72.2	2	5.12	4.14	#NULL!	93.7	144	54.9	136	79.3333	5.17	0.78	3.15545	1.66	#NULL!	1	2	1	1	1	0	0	0	2	2	1	0	0	2	1	2	26.4757	2	0	1
0	461.061	0	71.3	2	5.22	5.42	#NULL!	66.3	145.5	44.3	114.667	62.6667	3.77	0.58	2.13636	1.37	#NULL!	1	2	2	0	0	0	0	0	0	2	0	0	0	2	1	1	20.9256	2	0	2
0	461.345	0	63	1	5.09	#NULL!	5.7	94	170	77	87.3333	58	3.68	1.36	2.15182	0.91	1	1	2	1	1	1	0	0	1	3	1	0	0	0	1	2	2	26.6436	2	0	1
0	461.345	0	64.3	1	5.04	9.52	6.1	88	159	59	91.3333	58	5.8	4	3.11182	0.87	#NULL!	1	2	2	0	0	0	1	1	2	2	0	0	1	1	2	3	23.3377	2	0	1
0	461.345	0	62.5	1	6.92	#NULL!	6.6	90	168	71.5	81.3333	56	5.94	2.09	3.99	1	2	1	1	1	1	1	1	1	1	5	1	0	1	1	1	2	2	25.333	2	0	1
0	461.345	0	62.8	1	5.81	#NULL!	5.7	93	157	70	88	48.6667	6.16	2.56	4.24636	0.75	2	1	1	1	1	1	1	1	1	5	1	0	1	1	1	2	1	28.3987	2	0	2
0	461.345	0	61.3	1	4.78	#NULL!	5.5	89	162	70	85.3333	56.6667	4.25	0.63	2.72364	1.24	2	1	2	1	0	1	0	1	0	2	2	0	0	0	1	2	2	26.6728	2	2	1
0	461.345	0	60.8	1	4.75	#NULL!	5.7	86	155	63	85.3333	53.3333	3.99	1.14	2.64182	0.83	1	1	2	1	0	1	0	0	1	2	2	0	0	0	1	2	2	26.2227	2	2	2
1	461.345	0	61.1	1	7.44	#NULL!	8.7	90	175	76	91.3333	58	4.98	4.96	#NULL!	0.69	9	1	1	2	1	0	1	1	1	4	1	0	1	1	1	2	2	24.8163	1	2	1
1	461.345	0	62	1	5.08	#NULL!	5.6	88	175	72	93.3333	60.6667	4.1	1.06	2.68818	0.93	1	1	2	1	0	1	0	0	1	2	2	0	0	0	1	2	4	23.5102	2	0	1
1	461.345	0	63.8	1	5	#NULL!	5.8	96	168	69	74	47.3333	4.85	0.72	3.16273	1.36	9	1	2	1	1	1	0	0	0	2	2	0	0	0	1	2	4	24.4473	2	0	1
1	461.345	0	64	1	4.99	#NULL!	6	84	149.5	54	80.6667	54	4.54	1.34	2.95091	0.98	1	1	1	1	0	1	1	0	1	3	1	0	0	0	1	2	2	24.1608	2	0	2
1	461.345	0	63.7	1	7.3	#NULL!	6.3	92.5	166	66	74.6667	48	3.77	1.05	2.62273	0.67	1	1	1	2	1	0	1	0	1	3	1	0	1	0	1	2	2	23.9512	2	0	2
0	461.46	0	47.7	2	6.31	6.21	6.3	70.4	150.1	50.6	131.333	87.3333	4.87	1.01	3.13091	1.28	#NULL!	1	2	2	0	1	1	0	1	3	1	1	1	0	1	1	3	22.4589	2	0	3
0	461.46	0	47.5	2	7.39	6.03	5.8	60.5	150.1	45.5	131.333	86.6667	5.6	0.98	4.18455	0.97	#NULL!	1	1	2	0	1	1	0	1	3	1	1	1	0	1	1	2	20.1953	2	0	1
1	461.46	0	47.5	2	4.96	5.05	5.9	78.7	150.2	59.8	117.333	75.3333	5.77	1.44	3.95545	1.16	#NULL!	1	2	2	0	0	0	0	1	1	2	0	0	0	1	1	2	26.507	2	0	2
1	461.46	0	47.8	2	8.715	4.805	6.5	78.9	151.2	54.5	116.667	76.6667	4.97	1.46	3.45636	0.85	#NULL!	1	1	2	0	0	1	0	1	2	2	0	1	0	1	1	3	23.8393	2	0	3
0	461.46	0	48.8	2	5.55	6.72	6.3	73.6	160.6	60	137.333	84.6667	7.82	2	5.74091	1.17	#NULL!	1	2	2	0	1	0	1	1	3	1	1	0	1	1	2	3	23.2627	2	0	2
1	461.742	0	78.7	1	5.16	4.44	#NULL!	68.7	166.3	50.6	140.667	96.6667	4.02	0.73	1.85818	1.83	#NULL!	1	2	1	0	1	0	0	0	1	2	1	0	0	2	1	2	18.2964	2	0	3
1	461.742	0	78.4	1	5.55	4.81	#NULL!	89.6	163.4	67.2	178.667	140	4.81	1.15	3.28727	1	#NULL!	1	2	1	1	1	0	0	1	3	1	1	0	0	2	1	1	25.169	2	0	2
0	461.84	0	64.6	1	5.59	5.01	5.3	83.2	158.4	59	90.6667	58	4.82	0.8	2.82636	1.63	1	1	2	2	0	0	0	0	0	0	2	0	0	0	1	2	3	23.5148	2	1	3
0	461.84	0	64.6	1	5.39	5.34	5.4	90.3	159.6	65.3	85.3333	50	5.68	2.27	3.68818	0.96	#NULL!	1	2	2	1	0	0	1	1	3	1	0	0	1	1	2	3	25.6358	2	1	2
1	461.84	0	62.5	1	5.23	5.86	5.6	83.9	170.6	67	93.3333	60.6667	4.63	0.94	3.25273	0.95	1	1	2	2	0	0	0	0	1	1	2	0	0	0	1	2	5	23.0206	2	1	1
1	461.84	0	62.8	1	5.21	3.19	5.6	73.3	170	64.4	93.3333	60	5.57	0.73	3.80818	1.43	9	1	2	2	0	0	0	0	0	0	2	0	0	0	1	1	4	22.2837	2	0	2
1	461.84	0	63.5	1	7.09	9.1	5.8	79	159.6	60.5	104.667	54.6667	4.11	0.5	2.18273	1.7	#NULL!	2	1	1	0	1	1	0	0	2	2	0	1	0	1	3	4	23.7514	2	2	4
0	461.84	0	62.1	1	6.24	6.19	5.7	103.1	175.4	85.7	78	58	3.53	0.87	1.98455	1.15	#NULL!	1	2	2	1	0	1	0	0	2	2	0	1	0	1	2	4	27.8562	2	1	1
0	461.84	0	62.2	1	6.63	#NULL!	6.6	92.3	178	78.3	96	59.3333	3.36	0.93	2.02727	0.91	1	1	1	2	1	0	1	0	1	3	1	0	1	0	1	2	2	24.7128	2	1	2
0	461.84	0	61.2	1	4.93	2.93	5.7	83.3	163	64.1	100.667	58.6667	5.04	1.31	3.50455	0.94	1	1	2	1	0	1	0	0	1	2	2	0	0	0	1	2	2	24.1259	2	0	2
0	461.84	0	60.2	1	5.14	2.73	5.4	91.6	177.7	78.3	87.3333	59.3333	4.41	1.51	2.85364	0.87	1	1	2	2	1	0	0	0	1	2	2	0	0	0	1	2	4	24.7963	2	0	2
0	462.326	0	54.6	2	7.43	5.71	#NULL!	61	147	37	111.333	71.3333	4.78	1.36	2.81182	1.35	#NULL!	1	1	2	0	0	1	0	0	1	2	0	1	0	2	1	3	17.1225	2	0	4
0	462.326	0	50.1	2	5.71	9.12	#NULL!	60.05	142	38	143.333	77.3333	5.8	0.81	3.78182	1.65	#NULL!	1	2	1	0	1	1	0	0	2	2	1	1	0	2	2	4	18.8455	2	0	4
0	462.326	0	53.8	2	5.68	6.28	#NULL!	71.05	157	50	118.667	77.3333	4.02	2.19	2.26455	0.76	#NULL!	1	2	2	0	0	1	1	1	3	1	0	1	1	2	1	3	20.2848	2	0	4
0	462.326	0	50.6	2	6.06	5.17	#NULL!	82.05	154	56.6	124.667	79.3333	4.86	0.67	3.28545	1.27	#NULL!	1	2	2	0	0	1	0	1	2	2	0	1	0	2	1	2	23.8657	2	0	4
1	462.326	0	51	2	5.61	8.48	#NULL!	76.1	154	55	133.333	76.6667	5.84	0.94	3.93273	1.48	#NULL!	1	2	2	0	1	1	0	0	2	2	1	1	0	2	1	2	23.1911	2	0	4
0	462.326	0	54.3	2	5.11	9.57	#NULL!	82	146.3	59.6	135.333	76.6667	6.83	1.16	5.07273	1.23	#NULL!	1	2	2	0	1	0	0	1	2	2	1	0	0	2	2	2	27.8457	2	0	4
0	462.326	0	54.2	2	4.68	8.86	#NULL!	73	151	50.3	125.333	74.6667	6.2	1.41	4.10909	1.45	#NULL!	1	2	2	0	0	0	0	0	0	2	0	0	0	2	1	3	22.0604	2	0	4
0	462.326	0	53	2	6.02	7.3	#NULL!	75	151	56.3	127.333	82.6667	4.98	0.68	3.45091	1.22	#NULL!	1	2	2	0	0	1	0	1	2	2	0	1	0	2	2	4	24.6919	2	0	4
0	463.098	0	52.3	2	5.6	#NULL!	#NULL!	76.9	147.2	53.6	145.333	78.6667	3.66	0.6	1.81727	1.57	1	1	2	1	0	1	1	0	0	2	2	1	1	0	2	1	4	24.7371	2	0	4
0	463.098	0	54.8	2	16.895	#NULL!	#NULL!	81.4	148.4	58.5	123.333	72.6667	5.86	2.67	3.33636	1.31	1	1	1	2	0	0	1	1	0	2	2	0	1	1	2	2	2	26.5637	1	0	4
0	463.098	0	54.4	2	6	4.08	#NULL!	79.6	165.3	67.4	136	88.6667	4.9	1.03	2.92182	1.51	#NULL!	1	2	2	0	1	1	0	0	2	2	1	1	0	2	2	4	24.6669	2	0	4
0	463.098	0	50.7	2	6.735	5.805	#NULL!	91.5	156	66.4	174	108	4.33	1.49	2.56273	1.09	#NULL!	1	2	1	1	1	1	0	1	4	1	1	1	0	2	1	3	27.2847	2	0	2
0	463.098	0	51.8	2	6.59	4.86	#NULL!	72.3	160.3	63.2	116.667	76	5.85	3.48	3.26818	1	2	1	2	2	0	0	1	1	1	3	1	0	1	1	2	1	4	24.5952	2	0	4
0	463.098	0	52.4	2	5.59	#NULL!	#NULL!	100	164.8	96.2	133.333	94.6667	6.61	2.26	4.12273	1.46	#NULL!	1	2	1	1	1	0	1	0	3	1	1	0	1	2	1	2	35.421	2	0	4
1	463.098	0	50.3	2	5.56	5.395	#NULL!	72.5	161	55	139.333	76.6667	4	0.58	2.04636	1.69	#NULL!	1	2	2	0	1	0	0	0	1	2	1	0	0	2	1	3	21.2183	2	0	4
1	463.098	0	52.6	2	8.98	#NULL!	#NULL!	80.3	146.4	54.9	166	94.6667	5.1	2.38	2.68818	1.33	1	1	1	1	0	1	1	1	0	3	1	1	1	1	2	2	1	25.6148	2	0	4
1	463.098	0	54.8	2	5.68	5.36	#NULL!	81.8	158.4	62.4	146.667	86	3.79	0.99	2.04	1.3	1	1	2	1	0	1	1	0	0	2	2	1	1	0	2	1	2	24.8699	2	0	1
0	463.098	0	50.7	2	5.72	5.1	#NULL!	84.1	153.5	62.2	170.667	110	4.43	0.74	2.07364	2.02	#NULL!	1	2	1	0	1	1	0	0	2	2	1	1	0	2	2	3	26.3982	2	0	2
0	463.098	0	50.3	2	5.87	3.91	#NULL!	80.9	152.2	58.2	110	74	4.99	0.74	2.95364	1.7	1	1	2	2	0	0	1	0	0	1	2	0	1	0	2	2	3	25.1243	2	0	2
0	463.705	0	60.7	2	5.12	5.51	#NULL!	56	146.1	45	135.333	95.3333	4.91	0.94	2.41273	2.07	#NULL!	1	2	1	0	1	0	0	0	1	2	1	0	0	2	1	1	21.082	2	0	2
0	463.705	0	63	2	4.82	5.785	#NULL!	79.8	158	63	190.667	141.333	4.44	1.08	2.39909	1.55	#NULL!	1	2	1	0	1	0	0	0	1	2	1	0	0	2	1	1	25.2363	2	0	3
0	463.705	0	62.4	2	4.93	5.51	#NULL!	79.5	153.8	54.9	153.333	102.667	4.9	1.69	3.07182	1.06	#NULL!	1	2	1	0	1	0	0	1	2	2	1	0	0	2	1	1	23.2092	2	0	3
0	463.705	0	61.3	2	5.26	4.33	#NULL!	82.95	159.8	56.1	159.333	106	5.95	2.68	3.71182	1.02	#NULL!	1	2	1	0	1	0	1	1	3	1	1	0	1	2	1	1	21.969	2	0	2
1	463.705	0	63.2	2	12.635	#NULL!	#NULL!	75.9	153	48.7	178.667	119.333	3.34	3.41	1.23	0.56	#NULL!	1	1	1	0	1	1	1	1	4	1	1	1	1	2	1	1	20.804	2	0	1
1	463.705	0	62.2	2	4.21	4.22	#NULL!	91.85	153.3	76.1	154.667	108	4.23	3.17	1.98909	0.8	2	1	2	1	1	1	0	1	1	4	1	1	0	1	2	1	1	32.3818	2	0	4
0	463.795	0	72.2	2	5.92	3.79	#NULL!	89.45	150.8	60.6	135.333	68.6667	3.69	0.83	1.76273	1.55	1	1	2	2	1	1	1	0	0	3	1	1	1	0	2	1	2	26.6483	2	1	2
0	463.795	0	74	2	13.82	#NULL!	#NULL!	100.8	154	79.9	130	64.6667	4.8	1.66	2.49545	1.55	#NULL!	1	1	1	1	1	1	0	0	3	1	1	1	0	2	2	1	33.6903	2	0	1
1	463.795	0	70.2	2	5.63	7	#NULL!	99	148	63.8	171.333	88.6667	5.72	1.47	3.87182	1.18	9	1	2	1	1	1	1	0	1	4	1	1	1	0	2	1	1	29.1271	2	0	2
0	463.795	0	73	2	5.69	4.02	#NULL!	94.25	164.6	79.5	132.667	80	3.69	2.44	1.42091	1.16	2	1	2	1	1	1	1	1	1	5	1	1	1	1	2	1	1	29.3432	2	1	4
0	463.795	0	72.7	2	5.23	9.79	#NULL!	80.75	155.1	60	106	63.3333	5.13	2.31	2.68	1.4	#NULL!	1	2	2	0	0	0	1	0	1	2	0	0	1	2	2	2	24.9418	2	0	2
0	463.978	0	58.4	1	5.4	3.27	#NULL!	65.7	175.8	53.9	108	80	4.59	1.15	2.47727	1.59	#NULL!	1	2	2	0	0	0	0	0	0	2	0	0	0	2	1	1	17.4402	2	0	2
0	463.978	0	55.7	1	7	3.65	#NULL!	83.7	163.5	64.2	108	70	4.1	1.26	2.12727	1.4	1	1	1	2	0	0	1	0	0	1	2	0	1	0	2	2	3	24.0159	1	1	4
1	463.978	0	59.7	1	7.38	9.64	#NULL!	85.8	160.5	65.1	140	90	3.62	2.76	1.27545	1.09	1	1	1	1	0	1	1	1	0	3	1	1	1	1	2	2	3	25.2715	2	0	3
1	463.978	0	56.6	1	5.47	6.62	#NULL!	91.2	167.9	77.1	128	90	5.85	3.26	3.07818	1.29	2	1	2	1	1	1	0	1	0	3	1	1	0	1	2	1	4	27.3497	1	1	2
0	463.978	0	55.2	1	5.73	4.2	#NULL!	79.5	163.8	64.3	141.333	80.6667	5.46	1.78	3.05091	1.6	#NULL!	1	2	1	0	1	1	1	0	3	1	1	1	1	2	1	4	23.9653	1	0	1
0	463.978	0	59.7	1	6.07	5.26	#NULL!	76.5	161.3	61.8	130.667	83.3333	5.1	1.43	2.73	1.72	1	1	2	2	0	1	1	0	0	2	2	1	1	0	2	1	2	23.7531	2	1	4
0	464.052	0	43.8	2	5.25	4.93	#NULL!	69.15	162	50.8	120	83.3333	3.22	1.17	1.61818	1.07	#NULL!	1	2	2	0	0	0	0	1	1	2	0	0	0	2	1	3	19.3568	2	0	1
1	464.17	0	52.9	1	5.51	#NULL!	#NULL!	93.5	167.3	66.9	132.667	94	4.45	0.89	2.78545	1.26	1	1	2	1	1	1	0	0	0	2	2	1	0	0	1	1	3	23.902	1	0	3
0	464.513	0	72.7	2	7.11	#NULL!	6.4	79.5	149	52.2	140	90.6667	4.56	0.88	2.53	1.63	1	1	1	1	0	1	1	0	0	2	2	1	1	0	1	3	5	23.5125	2	0	2
0	464.513	0	73.9	2	5.07	9.46	6.1	90.5	143.6	64.1	112.667	80	5.09	2.5	2.76364	1.19	1	1	2	2	1	0	0	1	1	3	1	0	0	1	1	1	2	31.0849	2	0	2
0	465.491	0	71.6	2	4.7	4.64	#NULL!	73.7	159.2	55.2	176.667	93.3333	2.74	0.9	1.66091	0.67	#NULL!	1	2	1	0	1	0	0	1	2	2	1	0	0	2	1	2	21.7798	2	0	2
1	465.491	0	74.3	2	4.24	7.65	#NULL!	70.15	153.7	45.2	186.667	87.3333	4.31	1.1	2.42	1.39	#NULL!	1	2	1	0	1	0	0	0	1	2	1	0	0	2	1	2	19.1333	2	0	3
0	465.491	0	73.9	2	4.33	4.02	#NULL!	68.45	150.8	38.5	148.667	56	4.09	0.45	2.52545	1.36	#NULL!	1	2	1	0	1	0	0	0	1	2	1	0	0	2	1	2	16.93	2	0	2
0	465.491	0	74.1	2	4.69	5.71	#NULL!	71.75	152.8	51.5	102	70	3.12	1.04	1.84727	0.8	#NULL!	1	2	2	0	0	0	0	1	1	2	0	0	0	2	1	3	22.0577	2	0	4
0	465.491	0	73.3	2	2.86	7.51	#NULL!	89.45	152.6	61.5	122	64	5.49	0.81	4.14182	0.98	#NULL!	1	2	2	1	0	0	0	1	2	2	0	0	0	2	1	2	26.4099	2	0	4
0	465.853	0	61.6	2	9.96	#NULL!	9.6	101	161	67	80.6667	52.6667	6.66	3.26	4.25818	0.92	1	1	1	2	1	0	1	1	1	4	1	0	1	1	1	2	3	25.8478	2	0	1
0	465.853	0	60.9	2	7.96	#NULL!	8.2	74.5	165	55.8	87.3333	52.6667	6.09	1.27	4.45273	1.06	2	1	1	2	0	0	1	1	1	3	1	0	1	0	1	2	2	20.4959	2	0	1
0	465.853	0	61.8	2	4.55	#NULL!	6.2	80	155	51	86.6667	53.3333	5.45	0.94	3.61273	1.41	1	1	2	2	0	0	0	0	0	0	2	0	0	0	1	2	3	21.2279	2	0	2
0	465.853	0	61.1	2	4.91	#NULL!	5.7	80.1	162	49.2	82	40.6667	5.88	1.69	3.35182	1.76	1	1	2	1	0	1	0	0	0	1	2	0	0	0	1	2	3	18.7471	2	0	2
1	465.853	0	61	2	6.44	#NULL!	6.3	98.8	156.4	50.4	142.667	82	8.36	4.18	5.35	1.11	2	1	1	1	1	1	1	1	1	5	1	1	1	1	1	2	3	20.6043	2	0	1
1	465.853	0	62.3	2	6.77	#NULL!	8.5	75	160	49	92.6667	58	6.15	2.25	3.99727	1.13	2	1	1	1	0	1	1	1	1	4	1	0	1	1	1	1	3	19.1406	2	0	1
1	465.853	0	61.1	2	7.59	#NULL!	6.8	88	160	57	92.6667	52	5.25	1.19	3.61909	1.09	#NULL!	1	1	1	1	1	1	0	1	4	1	0	1	0	1	1	3	22.2656	2	0	1
1	465.853	0	63.7	2	7.45	#NULL!	7.2	82	153	52	85.3333	48.6667	4.55	1.39	2.81818	1.1	1	1	1	2	0	0	1	0	1	2	2	0	1	0	1	2	3	22.2137	2	0	3
0	466.021	0	61.6	2	5.29	5.72	5.5	87	157	55	170	90	4.61	2.12	2.78636	0.86	#NULL!	1	2	1	1	1	0	1	1	4	1	1	0	1	1	2	3	22.3133	2	0	2
0	466.021	0	63.9	2	4.16	6.21	5.4	80	154	52	108.667	72	3.43	1.57	1.87636	0.84	1	1	2	2	0	0	0	0	1	1	2	0	0	0	1	2	2	21.9261	2	0	3
0	466.021	0	62.4	2	5.06	4.95	6.1	84	166	58	150	103.333	6.71	3.67	4.26182	0.78	2	1	2	1	0	1	0	1	1	3	1	1	0	1	1	2	5	21.048	2	0	2
1	466.021	0	63.8	2	4.38	#NULL!	6.1	96	164	66	166.667	82	5.16	1.52	3.40909	1.06	#NULL!	1	2	1	1	1	0	0	1	3	1	1	0	0	1	2	3	24.539	2	0	3
0	466.961	0	70.2	1	6.17	6.62	5.1	78.9	159.6	55.5	119.333	78.6667	5.24	0.64	3.64909	1.3	#NULL!	1	2	2	0	0	1	0	0	1	2	0	1	0	1	2	4	21.7885	2	1	3
0	466.961	0	70.3	1	5.52	5.14	5.9	88.7	168.2	66.9	140	85.3333	5.98	1.04	4.01727	1.49	#NULL!	1	2	1	0	1	0	0	0	1	2	1	0	0	1	2	3	23.6469	2	0	3
0	466.961	0	74.3	1	5.9	3.8	5.5	84.5	166.6	67.2	146.667	80	5.7	0.81	4.28182	1.05	1	1	2	1	0	1	1	0	0	2	2	1	1	0	1	2	3	24.2114	2	1	1
0	466.961	0	70.8	1	4.96	6.03	6.5	102	171	81	142	78.6667	3.89	1.26	2.39727	0.92	#NULL!	2	1	1	1	1	0	0	1	3	1	1	0	0	1	2	4	27.7008	2	0	1
0	466.961	0	72.9	1	5.13	4.9	6	81.4	149	53.2	146	68.6667	4.86	0.87	3.20455	1.26	1	1	2	1	0	1	0	0	0	1	2	1	0	0	1	2	5	23.9629	2	0	2
0	466.961	0	74	1	5.2	4.15	6.4	81	165.7	63	141.333	84.6667	6.43	1.67	4.39091	1.28	1	1	2	1	0	1	0	0	0	1	2	1	0	0	1	2	5	22.9454	2	0	3
0	466.961	0	72.8	1	5.1	3.87	6	79.5	158.5	60	116.667	73.3333	5.68	1.81	3.89727	0.96	1	1	2	1	0	1	0	1	1	3	1	0	0	1	1	2	1	23.8832	1	0	2
0	466.961	0	73.4	1	4.63	5.62	6.4	90.6	162.2	63.8	134.667	71.3333	4.97	1.04	3.34727	1.15	1	1	2	2	1	1	0	0	0	2	2	1	0	0	1	3	5	24.2504	1	1	1
1	466.961	0	74.8	1	5.52	3.57	6.5	91.7	170.7	75.1	141.333	84.6667	4.86	1.05	3.55273	0.83	1	1	1	1	1	1	0	0	1	3	1	1	0	0	1	2	5	25.7735	2	0	1
1	466.961	0	72.1	1	4.82	5.55	5.6	84.5	164.8	67	130	70	5.03	3.23	2.86182	0.7	2	1	2	1	0	1	0	1	1	3	1	1	0	1	1	3	5	24.6695	2	0	3
1	466.961	0	70.3	1	6.29	10.07	7.1	79.8	162.2	57	154.667	84.6667	3.51	1.15	2.35727	0.63	1	1	1	1	0	1	1	0	1	3	1	1	1	0	1	2	3	21.6657	2	1	3
1	466.961	0	72.8	1	5.02	6.12	6.5	95.5	158	66.5	143.333	80	5.62	0.73	4.15818	1.13	1	1	1	1	1	1	0	0	0	2	2	1	0	0	1	2	2	26.6384	2	1	3
0	466.961	0	74.6	1	8.03	#NULL!	6.7	99.5	169	95.8	160	80.6667	4.18	2.31	2.43	0.7	2	1	1	1	1	1	1	1	1	5	1	1	1	1	1	2	5	33.5422	1	1	1
0	466.961	0	74.1	1	5.1	7.725	5.8	86	158.2	72	138	72	3.74	0.69	2.37636	1.05	1	1	2	2	0	1	0	0	0	1	2	1	0	0	1	2	3	28.7687	2	1	2
0	467.914	0	60.9	1	4.4	#NULL!	#NULL!	73	171	63	102	70.6667	2.72	0.99	1.58	0.69	1	1	2	2	0	0	0	0	1	1	2	0	0	0	1	2	4	21.5451	1	1	2
1	467.914	0	60.2	1	6.1	7.5	#NULL!	89.2	170	74	121.333	80	6.22	1.58	4.78182	0.72	#NULL!	1	2	2	0	0	1	0	1	2	2	0	1	0	1	1	3	25.6055	1	1	2
0	467.914	0	61.2	1	5.4	#NULL!	#NULL!	83	164	58	130.667	80.6667	4.8	1.73	3.50364	0.51	#NULL!	1	2	2	0	1	0	1	1	3	1	1	0	1	1	2	2	21.5645	1	1	1
0	467.914	0	64.3	1	4.8	5.3	#NULL!	99	154	64	158.667	99.3333	2.34	1.82	0.852727	0.66	#NULL!	1	2	1	1	1	0	1	1	4	1	1	0	1	1	2	1	26.986	2	1	2
0	468.231	0	72.4	2	4.96	5.07	4.6	73.1	158	52.8	128	62	6.66	1.95	4.40364	1.37	#NULL!	1	2	1	0	1	0	1	0	2	2	0	0	1	1	2	1	21.1505	2	0	1
0	468.231	0	71.7	2	4.42	7.01	4.8	79.1	153.2	55.3	129.333	72	5.28	1.5	3.45818	1.14	#NULL!	1	2	1	0	1	0	0	1	2	2	0	0	0	1	2	2	23.5618	2	0	2
0	468.231	0	74.1	2	4.76	4.365	5.1	89.5	150.4	57.4	122	82	5.25	1.48	3.45727	1.12	1	1	2	2	1	0	0	0	1	2	2	0	0	0	1	3	3	25.3756	2	0	2
0	468.231	0	70.6	2	7.25	#NULL!	5.4	70.9	142	40.6	140	88	5.15	1.29	3.39364	1.17	1	1	1	1	0	1	1	0	1	3	1	1	1	0	1	2	1	20.1349	2	0	1
0	468.231	0	71.5	2	4.94	5.05	4.9	101.7	154	73.2	162	90	6.62	1.87	4.4	1.37	#NULL!	1	2	1	1	1	0	1	0	3	1	1	0	1	1	2	2	30.8652	2	0	2
0	468.231	0	72.9	2	4.31	6.37	4.6	70.8	152.6	62.4	110.667	72	4.93	1.38	3.06273	1.24	1	1	2	2	0	0	0	0	1	1	2	0	0	0	1	2	2	26.7963	2	0	3
1	468.231	0	72.6	2	5.85	6.13	6.2	98.4	151	68.4	118	72	5.78	1.25	4.09182	1.12	#NULL!	1	2	1	1	1	1	0	1	4	1	0	1	0	1	2	2	29.9987	2	0	1
1	468.231	0	70	2	4.04	5.51	4.6	92.2	146	65.1	130.667	70.6667	5.71	1.82	3.77273	1.11	1	1	2	2	1	1	0	1	1	4	1	1	0	1	1	2	2	30.5404	2	0	3
1	468.231	0	71.9	2	6.05	4.17	5	85.9	155.4	60.1	164	83.3333	6.14	0.91	4.18636	1.54	1	1	2	1	1	1	1	0	0	3	1	1	1	0	1	2	1	24.887	2	0	1
1	468.231	0	72.1	2	4.85	4.22	4.9	100.8	153.5	68.8	120.667	72	5.32	1.77	3.13545	1.38	#NULL!	1	2	2	1	0	0	1	0	2	2	0	0	1	1	1	2	29.1992	2	0	2
1	468.231	0	74.8	2	6.84	5.79	5.9	79.8	150.7	54.8	130	73.3333	5.41	1.22	3.40545	1.45	#NULL!	1	2	2	0	1	1	0	0	2	2	1	1	0	1	1	2	24.1298	2	0	2
0	468.231	0	72.7	2	6.06	5.95	5.3	99.5	151	68.7	162	92	5.99	2.43	3.98545	0.9	#NULL!	1	2	1	1	1	1	1	1	5	1	1	1	1	1	1	1	30.1303	2	0	1
0	468.231	0	70.9	2	5.88	9.45	5.3	94	158.7	53	138	70.6667	4.87	1.33	3.13545	1.13	1	1	2	2	1	1	1	0	1	4	1	1	1	0	1	2	2	21.0437	2	0	3
0	468.237	0	57.1	2	4.195	#NULL!	#NULL!	74.55	154.8	57.3	132	100	4.14	1.49	2.60273	0.86	#NULL!	1	2	1	0	1	0	0	1	2	2	1	0	0	2	2	4	23.9118	2	0	2
0	468.237	0	57.4	2	5.23	4.35	#NULL!	101.5	164.2	85.4	142	92	4.68	1.02	3.02636	1.19	2	1	2	1	1	1	0	1	1	4	1	1	0	0	2	2	4	31.6746	2	0	3
1	468.237	0	55.1	2	8.07	15.4	#NULL!	76.9	158.6	75.5	142.667	90	5.41	2.27	3.36818	1.01	#NULL!	1	1	1	0	1	1	1	1	4	1	1	1	1	2	2	4	30.0152	2	0	2
1	468.237	0	56.6	2	5.33	4.98	#NULL!	79.65	155	59.7	112.667	72	5.9	2.31	3.8	1.05	#NULL!	1	2	2	0	0	0	1	1	2	2	0	0	1	2	2	3	24.8491	2	0	2
1	468.237	0	55.8	2	5.5	4.57	#NULL!	89.05	154.9	67.8	96	62.6667	3.88	3.24	1.79727	0.61	#NULL!	1	2	2	1	0	0	1	1	3	1	0	0	1	2	2	3	28.2571	1	0	3
1	468.237	0	55.9	2	9.27	#NULL!	#NULL!	79.2	159.7	56.6	124.667	86.6667	5.07	2.19	3.32455	0.75	2	1	1	1	0	1	1	1	1	4	1	1	1	1	2	2	3	22.1925	2	0	2
0	468.237	0	56.1	2	5.06	4.45	#NULL!	89.55	155.6	69.4	136	84.6667	3.83	0.78	2.55545	0.92	#NULL!	1	2	2	1	1	0	0	1	3	1	1	0	0	2	1	3	28.6642	2	0	2
0	468.237	0	58	2	7.92	7.05	#NULL!	79.65	152.6	68	173.333	116	4.5	3.59	2.29818	0.57	2	1	1	1	0	1	1	1	1	4	1	1	1	1	2	1	4	29.2011	2	0	2
0	468.237	0	57.6	2	5.3	5.19	#NULL!	77.2	152.3	59.6	166.667	77.3333	5	3.85	2.65	0.6	2	1	2	1	0	1	0	1	1	3	1	1	0	1	2	1	4	25.6949	2	0	3
0	468.242	0	81.1	2	6.32	6.35	#NULL!	77.05	150	52.1	135.333	69.3333	6.34	2.24	4.10182	1.22	#NULL!	2	2	2	0	1	1	1	1	4	1	1	1	1	2	1	1	23.1556	2	0	1
1	468.242	0	77.7	2	5.22	5.26	#NULL!	74.2	157.6	52.3	156	90	4.97	1.13	3.02636	1.43	#NULL!	1	2	1	0	1	0	0	0	1	2	1	0	0	2	3	2	21.0566	2	0	4
1	468.242	0	82.5	2	3.99	6.38	#NULL!	83.6	151.9	55.5	140	82	4.66	0.8	2.87636	1.42	1	1	2	1	0	1	0	0	0	1	2	1	0	0	2	1	1	24.0535	2	0	2
1	468.242	0	79.9	2	4.72	7.36	#NULL!	75.45	143.9	49.4	136	78.6667	6.5	1.12	3.66091	2.33	#NULL!	1	2	1	0	1	0	0	0	1	2	1	0	0	2	1	1	23.8564	2	0	2
1	468.242	0	91.8	2	6.2	#NULL!	#NULL!	97.35	150.5	69.2	142.667	70.6667	4.48	1.62	2.94364	0.8	1	1	1	1	1	1	1	0	1	4	1	1	1	0	2	1	1	30.5515	2	1	1
0	468.242	0	81.9	2	4.86	11.25	#NULL!	95.2	140	62.1	200	113.333	4.52	1.42	2.64455	1.23	1	2	1	1	1	1	0	0	1	3	1	1	0	0	2	1	1	31.6837	2	0	1
0	468.427	0	70.3	2	5.01	#NULL!	#NULL!	113	170.5	67	173.333	91.3333	4.58	1.63	2.53909	1.3	#NULL!	1	2	1	1	1	0	0	0	2	2	1	0	0	1	2	2	23.0476	2	0	1
1	468.427	0	74	2	4.48	#NULL!	#NULL!	94	152	58.5	156.667	86.6667	4.31	1.28	2.73818	0.99	#NULL!	1	2	1	1	1	0	0	1	3	1	1	0	0	1	2	2	25.3203	2	0	1
1	468.427	0	70.3	2	4.73	#NULL!	#NULL!	99	153	65	130	80	5.76	1.88	3.56545	1.34	#NULL!	1	2	1	1	1	0	1	0	3	1	1	0	1	1	2	2	27.7671	2	0	1
1	468.427	0	71.9	2	6.02	#NULL!	#NULL!	95	156	64.5	130	80	4.83	1.07	3.05364	1.29	#NULL!	1	1	1	1	1	1	0	0	3	1	1	1	0	1	3	2	26.5039	2	0	1
0	468.518	0	60.3	2	4.83	5.42	5.3	80.2	156	58.2	108.667	76	3.59	1.82	1.86273	0.9	1	1	2	2	0	0	0	1	1	2	2	0	0	1	1	2	3	23.9152	2	1	3
0	468.518	0	62.9	2	5.95	#NULL!	5.6	85.3	154.5	61	158	84	5.58	1.81	3.54727	1.21	1	1	1	1	1	1	1	1	1	5	1	1	1	1	1	2	2	25.5548	2	0	2
0	468.518	0	61.5	2	5.3	4.5	5.2	83.9	152.6	61.1	162	95.3333	4.99	1.63	2.94909	1.3	#NULL!	1	2	1	0	1	0	0	0	1	2	1	0	0	1	2	3	26.2381	2	0	1
0	468.518	0	60.6	2	4.93	5.75	5.4	90.4	156.9	72.3	120	72	5.24	2.87	3.13545	0.8	1	1	2	2	1	0	0	1	1	3	1	0	0	1	1	2	2	29.3692	2	0	2
0	468.518	0	61	2	5.75	7.17	5.4	104.8	144.9	71.3	145.333	82	4.98	1.13	3.46636	1	1	1	2	1	1	1	1	0	1	4	1	1	1	0	1	2	2	33.9588	2	0	3
0	468.518	0	64	2	5.38	5.07	5.1	68.9	156	48.9	121.333	70.6667	4.45	0.57	2.61091	1.58	#NULL!	1	2	2	0	0	0	0	0	0	2	0	0	0	1	2	3	20.0937	2	1	3
1	468.518	0	64.4	2	7.12	9.55	5.9	94	152.6	66.8	130.667	80.6667	5.76	2.4	3.57909	1.09	2	1	1	2	1	1	1	1	1	5	1	1	1	1	1	2	4	28.6858	2	0	2
0	468.518	0	61.8	2	4.66	4.48	5	91.5	152.5	68.2	146.667	89.3333	4.7	2.89	2.47636	0.91	1	1	2	1	1	1	0	1	1	4	1	1	0	1	1	1	1	29.3255	2	0	3
0	468.518	0	61.6	2	4.65	3.38	5.5	96	155.2	77.5	152.667	92.6667	6.28	1.02	3.78636	2.03	1	1	2	1	1	1	0	0	0	2	2	1	0	0	1	2	4	32.175	2	1	2
0	468.518	0	60.5	2	4.65	5.59	4.8	91	156.6	65.5	126.667	78	5.44	1.81	3.23727	1.38	1	1	2	2	1	0	0	1	0	2	2	0	0	1	1	2	2	26.709	2	0	2
0	468.518	0	64.5	2	5.22	5.15	5.2	87	153.9	63.9	140	77.3333	5.13	0.95	3.20818	1.49	1	1	2	1	1	1	0	0	0	2	2	1	0	0	1	1	2	26.9789	2	0	2
0	468.789	0	87.2	1	4.78	5.93	#NULL!	89.05	154	59	180	80.6667	4.87	0.83	3.40273	1.09	#NULL!	1	2	1	0	1	0	0	0	1	2	1	0	0	2	2	2	24.8777	2	0	1
0	468.789	0	77.8	1	5.07	5.45	#NULL!	72.05	155	49	130.667	62.6667	4.47	0.57	2.92091	1.29	#NULL!	1	2	2	0	1	0	0	0	1	2	1	0	0	2	1	2	20.3954	2	2	4
1	468.789	0	76.8	1	5.14	6.45	#NULL!	63	162	46.4	142.667	81.3333	4.16	1.01	2.11091	1.59	#NULL!	1	2	1	0	1	0	0	0	1	2	1	0	0	2	2	3	17.6802	2	0	1
0	469.572	0	82.2	1	7.74	9.14	#NULL!	84.1	153.2	56	144	82	5.38	1.35	3.28636	1.48	#NULL!	1	1	1	0	1	1	0	0	2	2	1	1	0	2	1	1	23.86	1	2	1
0	469.572	0	75.2	1	4.97	5.71	#NULL!	85.1	163.5	67	170	80	4.99	0.69	2.68636	1.99	#NULL!	1	2	1	0	1	0	0	0	1	2	1	0	0	2	1	2	25.0634	1	1	1
0	469.572	0	75	1	6.46	6.28	#NULL!	89.2	167	68.9	178	92.6667	4.55	1.51	2.85364	1.01	#NULL!	1	2	1	0	1	1	0	1	3	1	1	1	0	2	1	2	24.7051	2	1	2
0	469.572	0	85.5	1	5.5	5.07	#NULL!	64.5	153.4	43.4	126	68	4.69	0.66	2.87	1.52	1	1	2	2	0	0	0	0	0	0	2	0	0	0	2	1	2	18.4433	2	0	1
0	469.572	0	75.3	1	5.28	#NULL!	#NULL!	71.2	173.3	60.6	135.333	77.3333	5.13	0.57	3.00091	1.87	#NULL!	1	2	2	0	1	0	0	0	1	2	1	0	0	2	1	3	20.1779	2	0	1
1	469.858	0	70.8	2	3.55	#NULL!	#NULL!	82	152	56.1	186.667	82	3.81	0.7	1.96182	1.53	#NULL!	1	2	1	0	1	0	0	0	1	2	1	0	0	1	1	1	24.2815	2	0	2
[truncated: 96,043 more rows]
